# Supplementary material for: Detailed analysis of putative genes encoding small proteins in legume genomes
Source: Front Plant Sci. 2013 Jun 20;4:208. doi: 10.3389/fpls.2013.00208 (PMC3687714; doi:10.3389/fpls.2013.00208)
Supplement: Table S1 — List of sORFs in P. vulgaris and evidences of functionality. [file DataSheet1.XLSX]

## Sheet: Hoja1
Transcript name	RT-qPCR	EST	PeptVsProt	Pfam
Phvul.001G158000.1	-	+	+	+	26.2069
Phvul.007G102700.1	-	+	+	-	27.7691
Phvul.L010400.1	-	+	+	+	28.1437
Phvul.002G050400.1	-	+	+	+	28.2609
Phvul.002G274600.1	-	-	+	-	28.3333
Phvul.011G085700.1	-	+	+	+	29.3878
Phvul.010G069000.1	-	+	-	+	29.4032
Phvul.004G150700.1	-	+	+	-	29.4118
Phvul.005G060800.1	-	+	+	+	29.8701
Phvul.009G215900.1	-	+	-	-	29.8742
Phvul.008G150500.1	-	+	+	+	30.033
Phvul.011G185200.1	-	-	+	-	30.137
Phvul.006G066900.1	-	+	+	-	30.2789
Phvul.005G099200.1	-	+	+	-	30.3922
Phvul.005G159700.1	-	+	+	-	30.4636
Phvul.006G060400.1	-	-	+	-	30.6122
Phvul.004G107200.2	-	+	+	-	30.6306
Phvul.001G065900.1	-	-	+	+	30.6548
Phvul.001G069100.1	-	-	+	-	30.6785
Phvul.004G081500.1	-	+	+	-	30.787
Phvul.005G068600.1	-	+	+	-	30.9859
Phvul.011G185100.1	-	-	+	-	31.0502
Phvul.002G090500.1	-	+	+	+	31.1828
Phvul.005G028900.1	-	-	+	-	31.2102
Phvul.007G021600.1	-	+	+	+	31.3043
Phvul.004G105000.1	-	-	+	+	31.3253
Phvul.004G110700.1	-	-	-	+	31.3333
Phvul.002G064700.1	-	+	+	-	31.3397
Phvul.011G084100.1	-	-	+	-	31.5
Phvul.L002600.1	-	-	-	-	31.5152
Phvul.011G165400.1	-	-	+	-	31.5315
Phvul.005G007500.1	-	-	+	-	31.5789
Phvul.005G006800.1	-	-	+	+	31.8328
Phvul.004G055900.1	-	-	+	+	31.8627
Phvul.011G185000.1	-	-	+	-	31.9444
Phvul.001G146500.1	-	+	+	-	31.9635
Phvul.011G080700.1	-	+	+	-	31.982
Phvul.009G145200.1	-	+	+	-	32.0044
Phvul.008G168600.1	-	-	+	-	32.0802
Phvul.005G007400.1	-	-	+	-	32.1101
Phvul.007G068500.1	-	-	+	-	32.1429
Phvul.001G066100.1	-	+	+	+	32.1867
Phvul.011G145000.1	-	-	+	+	32.1995
Phvul.L008800.1	-	-	+	-	32.2165
Phvul.011G149600.1	-	-	+	-	32.2464
Phvul.005G040400.1	-	+	+	+	32.2807
Phvul.001G151500.1	-	+	+	+	32.381
Phvul.001G151500.1	-	-	+	+	32.381
Phvul.002G250500.1	-	+	+	-	32.4251
Phvul.005G084400.1	-	-	+	-	32.4324
Phvul.001G065200.1	-	-	+	-	32.4561
Phvul.004G004400.1	-	+	+	+	32.6087
Phvul.006G102000.1	-	+	+	+	32.7198
Phvul.004G098800.1	-	-	+	+	32.8537
Phvul.011G175500.1	-	-	+	+	32.8605
Phvul.011G184900.1	-	-	+	-	32.8767
Phvul.004G111100.1	-	-	-	+	32.8918
Phvul.007G007700.1	-	+	-	-	32.9087
Phvul.009G224400.1	-	+	+	+	32.9365
Phvul.005G017700.1	-	-	+	-	32.9365
Phvul.011G161800.1	-	-	+	-	33.0128
Phvul.002G071700.1	-	-	+	-	33.0159
Phvul.001G070400.1	-	-	+	-	33.0275
Phvul.004G098500.1	-	-	+	-	33.0935
Phvul.004G110800.1	-	-	-	+	33.0952
Phvul.004G110800.1	-	-	+	+	33.0952
Phvul.004G097600.1	-	-	+	-	33.1019
Phvul.004G004000.1	-	-	+	+	33.1066
Phvul.002G078500.1	-	-	+	-	33.1453
Phvul.007G025000.1	-	+	-	-	33.2258
Phvul.004G010800.1	-	-	-	+	33.2873
Phvul.011G146100.1	-	-	-	-	33.3333
Phvul.011G146100.1	-	-	+	-	33.3333
Phvul.011G082900.1	-	-	+	-	33.3333
Phvul.008G246400.1	-	-	+	-	33.3333
Phvul.008G220800.1	-	-	+	-	33.3333
Phvul.007G246100.1	-	-	+	-	33.3333
Phvul.007G178900.1	-	-	+	-	33.3333
Phvul.007G141900.2	-	+	+	+	33.3333
Phvul.007G005000.1	-	-	+	-	33.3333
Phvul.006G054400.1	-	-	+	-	33.3333
Phvul.004G110600.1	-	-	-	+	33.3333
Phvul.004G110500.1	-	-	-	+	33.3333
Phvul.011G024400.1	-	+	+	-	33.4274
Phvul.009G087700.1	-	-	+	-	33.4848
Phvul.011G104900.1	-	-	+	-	33.5317
Phvul.002G044900.1	-	-	+	+	33.5731
Phvul.008G202100.1	-	-	+	+	33.574
Phvul.007G092900.1	-	-	+	-	33.6283
Phvul.002G156000.1	-	-	+	-	33.631
Phvul.010G027400.1	-	-	+	-	33.657
Phvul.009G022000.1	-	+	+	+	33.7165
Phvul.008G171200.1	-	-	+	-	33.7165
Phvul.010G002400.1	-	-	+	+	33.7209
Phvul.005G152100.1	-	-	+	-	33.7321
Phvul.005G071000.1	-	+	+	-	33.7429
Phvul.011G157200.1	-	-	+	-	33.7449
Phvul.004G111000.1	-	-	-	+	33.7748
Phvul.005G017200.1	-	+	+	+	33.7838
Phvul.L011100.1	-	-	+	-	33.79
Phvul.L011100.1	-	-	+	-	33.79
Phvul.011G185900.1	-	-	+	-	33.79
Phvul.006G094400.1	-	-	+	-	33.7931
Phvul.004G110900.1	-	-	+	+	33.8753
Phvul.004G110900.1	-	-	+	+	33.8753
Phvul.008G101700.1	-	+	+	-	33.8809
Phvul.001G065000.1	-	-	+	+	33.8843
Phvul.002G060900.1	-	+	+	-	33.8863
Phvul.007G128400.1	-	-	+	+	33.945
Phvul.001G018200.1	-	-	+	-	33.9791
Phvul.001G018200.1	-	-	+	-	33.9791
Phvul.004G057200.1	-	+	+	-	33.9869
Phvul.008G219600.1	-	-	+	+	33.9901
Phvul.010G010800.1	-	+	-	+	34.0147
Phvul.011G190900.1	-	-	-	-	34.058
Phvul.001G140400.1	-	-	+	+	34.0633
Phvul.001G096500.1	-	-	+	-	34.0741
Phvul.006G017400.1	-	-	+	-	34.0958
Phvul.011G141400.1	-	+	+	+	34.1191
Phvul.008G146400.1	-	-	+	-	34.1317
Phvul.011G075100.1	-	-	+	-	34.1533
Phvul.011G095700.1	-	+	+	+	34.1564
Phvul.011G191100.1	-	-	+	-	34.1667
Phvul.002G050100.1	-	-	+	+	34.1667
Phvul.008G174800.1	-	-	+	-	34.192
Phvul.010G098600.1	-	-	+	+	34.1954
Phvul.011G185600.1	-	-	+	+	34.2222
Phvul.002G011700.1	-	-	+	-	34.2222
Phvul.008G179100.1	-	-	+	-	34.2342
Phvul.008G080700.1	-	-	+	-	34.2466
Phvul.001G008700.1	-	-	+	-	34.2508
Phvul.011G042500.1	-	-	+	-	34.2524
Phvul.009G149900.1	-	-	+	-	34.2593
Phvul.001G110900.1	-	+	-	-	34.2679
Phvul.001G110900.1	-	-	+	-	34.2679
Phvul.011G008900.1	-	-	+	-	34.2711
Phvul.001G050400.1	-	-	+	-	34.2731
Phvul.005G089700.1	-	-	+	-	34.2857
Phvul.002G059400.1	-	-	+	-	34.2857
Phvul.007G145700.1	-	+	+	-	34.2965
Phvul.001G109800.1	-	+	+	+	34.3199
Phvul.009G151800.1	-	-	+	-	34.3511
Phvul.004G002900.1	-	-	+	+	34.3816
Phvul.011G210100.1	-	+	+	-	34.3844
Phvul.001G071800.1	-	+	+	+	34.3915
Phvul.001G071800.1	-	-	+	+	34.3915
Phvul.011G191200.1	-	-	-	-	34.4086
Phvul.004G061400.1	-	-	+	-	34.4173
Phvul.002G005800.2	-	-	+	-	34.4186
Phvul.008G091900.1	-	-	+	-	34.4569
Phvul.004G060800.1	-	-	+	-	34.472
Phvul.006G064400.1	-	-	+	+	34.5238
Phvul.004G066800.1	-	-	+	-	34.5238
Phvul.004G024400.1	-	+	+	-	34.5245
Phvul.005G069900.1	-	-	+	-	34.5263
Phvul.006G066700.1	-	-	+	-	34.5345
Phvul.007G222700.1	-	-	+	-	34.5745
Phvul.011G165800.1	-	-	+	-	34.5872
Phvul.009G180500.1	-	-	+	-	34.596
Phvul.007G112600.1	-	-	+	+	34.5992
Phvul.007G210100.1	-	-	+	-	34.6253
Phvul.004G106900.2	-	+	+	+	34.6656
Phvul.008G102600.1	-	-	+	-	34.6667
Phvul.004G097900.1	-	-	+	+	34.6667
Phvul.L001100.1	-	-	+	+	34.67
Phvul.004G151000.1	-	-	+	+	34.6883
Phvul.L006600.1	-	-	+	-	34.6983
Phvul.011G150700.1	-	-	+	-	34.7339
Phvul.005G111900.1	-	-	+	-	34.7418
Phvul.002G198000.1	-	-	+	-	34.7458
Phvul.004G045700.1	-	-	-	-	34.7561
Phvul.011G199700.1	-	-	+	-	34.7619
Phvul.008G109500.1	-	-	+	-	34.7619
Phvul.008G115400.1	-	-	+	-	34.7953
Phvul.008G115400.1	-	-	+	-	34.7953
Phvul.010G041100.1	-	-	+	-	34.8039
Phvul.010G041100.1	-	-	+	-	34.8039
Phvul.007G068800.1	-	-	+	-	34.8315
Phvul.008G246900.1	-	-	+	-	34.8485
Phvul.009G015800.1	-	-	-	+	34.8639
Phvul.011G155900.1	-	-	+	-	34.8659
Phvul.011G008600.1	-	-	+	-	34.8765
Phvul.011G026200.1	-	-	+	-	34.88
Phvul.004G162500.1	-	+	+	+	34.8894
Phvul.001G029900.1	-	+	+	-	34.8905
Phvul.004G100600.1	-	-	+	+	34.9057
Phvul.007G245900.1	-	-	+	-	34.9081
Phvul.010G000400.1	-	-	+	+	34.9301
Phvul.004G145700.1	-	-	+	-	34.9333
Phvul.005G021400.1	-	-	+	-	34.9593
Phvul.001G078400.1	-	+	+	-	34.963
Phvul.004G056000.1	-	-	+	+	34.9794
Phvul.002G005800.1	-	+	+	-	35.0467
Phvul.007G080100.1	-	-	+	-	35.0565
Phvul.007G047000.1	-	+	+	+	35.0689
Phvul.010G109100.1	-	-	+	+	35.0791
Phvul.007G075000.1	-	+	+	+	35.0838
Phvul.011G150800.1	-	+	+	+	35.0923
Phvul.007G148400.1	-	-	+	-	35.0932
Phvul.007G148400.2	-	-	+	-	35.1014
Phvul.010G026500.1	-	-	+	-	35.1079
Phvul.009G149000.1	-	+	+	+	35.109
Phvul.004G028700.1	-	-	+	-	35.119
Phvul.002G190400.2	-	+	+	+	35.1242
Phvul.008G129000.1	-	+	+	+	35.1429
Phvul.002G012900.1	-	-	+	+	35.1429
Phvul.011G156000.1	-	-	+	-	35.1598
Phvul.011G111600.1	-	-	+	+	35.1598
Phvul.011G111600.1	-	-	+	+	35.1598
Phvul.008G246700.1	-	-	+	-	35.1682
Phvul.005G044800.1	-	-	+	+	35.1852
Phvul.010G094100.1	-	-	-	-	35.1967
Phvul.010G094100.1	-	-	+	-	35.1967
Phvul.008G290900.1	-	-	+	-	35.2
Phvul.007G265600.1	-	-	+	-	35.2075
Phvul.009G122100.1	-	-	+	+	35.2113
Phvul.009G051200.1	-	-	+	-	35.2159
Phvul.011G208200.1	-	+	-	-	35.2298
Phvul.009G216700.1	-	-	+	-	35.2304
Phvul.008G245100.1	-	-	+	+	35.2374
Phvul.004G059100.1	-	-	+	-	35.2423
Phvul.008G201500.1	-	-	+	-	35.244
Phvul.004G107100.1	-	+	+	+	35.2518
Phvul.001G067900.1	-	-	+	-	35.2657
Phvul.011G114800.1	-	-	+	-	35.2843
Phvul.007G068700.1	-	-	+	-	35.2941
Phvul.002G089900.1	-	-	+	-	35.2941
Phvul.011G185800.1	-	+	+	+	35.3135
Phvul.011G148600.1	-	-	+	-	35.3135
Phvul.008G062800.1	-	-	+	+	35.3234
Phvul.005G011800.1	-	-	+	-	35.3276
Phvul.005G011800.1	-	-	+	-	35.3276
Phvul.005G011800.1	-	-	+	-	35.3276
Phvul.011G186200.1	-	-	+	+	35.3293
Phvul.005G119600.1	-	+	+	+	35.3414
Phvul.005G119600.1	-	-	+	-	35.3414
Phvul.001G047800.1	-	+	+	+	35.3414
Phvul.011G114500.1	-	+	+	-	35.348
Phvul.008G064800.1	-	-	+	+	35.3535
Phvul.009G128400.2	-	+	+	+	35.3591
Phvul.005G017600.1	-	-	+	+	35.3659
Phvul.005G017600.1	-	-	+	-	35.3659
Phvul.011G160700.1	-	-	+	-	35.3704
Phvul.002G167600.1	-	-	+	-	35.3728
Phvul.002G284100.1	-	-	+	-	35.3755
Phvul.002G284100.1	-	-	+	-	35.3755
Phvul.001G075700.1	-	-	+	-	35.3791
Phvul.009G240200.2	-	-	+	-	35.3846
Phvul.001G008800.1	-	-	+	-	35.4167
Phvul.011G187700.1	-	-	+	-	35.4331
Phvul.002G165900.1	-	-	+	+	35.4497
Phvul.002G104400.1	-	+	+	-	35.4518
Phvul.002G096100.1	-	-	+	-	35.4545
Phvul.002G096100.1	-	-	+	-	35.4545
Phvul.008G080200.1	-	-	-	-	35.461
Phvul.007G074700.1	-	-	+	+	35.461
Phvul.011G190000.1	-	-	+	-	35.4839
Phvul.011G166700.1	-	-	-	-	35.4839
Phvul.009G069500.1	-	-	-	-	35.4887
Phvul.004G114700.1	-	-	+	-	35.497
Phvul.008G121800.1	-	-	+	-	35.5049
Phvul.007G107600.1	-	-	+	-	35.5072
Phvul.002G248900.1	-	+	+	+	35.5102
Phvul.007G074800.1	-	+	+	+	35.5128
Phvul.010G021500.1	-	-	+	+	35.5172
Phvul.009G078200.1	-	-	+	-	35.5231
Phvul.002G218400.2	-	-	+	-	35.5249
Phvul.007G182000.1	-	-	+	-	35.5263
Phvul.006G221700.1	-	-	+	-	35.5315
Phvul.002G075600.1	-	-	+	-	35.5522
Phvul.001G118100.1	-	-	+	-	35.5662
Phvul.001G118100.1	-	-	+	-	35.5662
Phvul.005G042200.1	-	+	+	-	35.5714
Phvul.008G189400.1	-	-	+	+	35.5895
Phvul.004G117600.1	-	-	+	-	35.5978
Phvul.005G057500.1	-	+	+	-	35.6048
Phvul.005G070600.1	-	-	+	-	35.614
Phvul.005G062400.2	-	-	+	-	35.631
Phvul.005G048600.1	-	-	+	-	35.6322
Phvul.002G080700.1	-	+	+	+	35.6537
Phvul.008G198800.1	-	+	+	-	35.6818
Phvul.006G054800.1	-	-	+	+	35.6955
Phvul.005G066100.1	-	+	+	+	35.6962
Phvul.006G008600.1	-	-	-	+	35.7002
Phvul.008G162600.1	-	-	+	-	35.7143
Phvul.007G220000.1	-	-	+	-	35.7143
Phvul.005G069400.1	-	-	+	+	35.7143
Phvul.005G026900.1	-	+	+	-	35.7143
Phvul.008G050900.1	-	+	+	-	35.7224
Phvul.002G260000.1	-	-	+	-	35.7266
Phvul.009G115400.1	-	-	+	-	35.7345
Phvul.005G058600.1	-	+	+	+	35.7447
Phvul.009G216600.1	-	-	+	-	35.7724
Phvul.005G017400.1	-	-	+	-	35.7724
Phvul.004G079700.1	-	-	+	+	35.7724
Phvul.006G047500.1	-	-	+	-	35.7843
Phvul.004G056100.1	-	-	-	+	35.7873
Phvul.002G218400.1	-	+	-	+	35.7965
Phvul.002G218400.1	-	-	+	-	35.7965
Phvul.005G169800.1	-	+	+	-	35.7988
Phvul.008G282200.1	-	-	+	-	35.8095
Phvul.009G251100.1	-	-	+	-	35.8156
Phvul.009G251100.1	-	-	+	-	35.8156
Phvul.004G008500.1	-	-	+	-	35.8209
Phvul.006G110400.1	-	+	+	+	35.823
Phvul.006G070900.1	-	-	+	-	35.8251
Phvul.010G027000.1	-	-	+	-	35.8333
Phvul.005G157200.1	-	+	+	+	35.8333
Phvul.008G009500.1	-	-	+	-	35.8349
Phvul.004G027700.1	-	-	+	+	35.8445
Phvul.011G141000.1	-	+	-	-	35.8491
Phvul.007G140100.1	-	-	+	+	35.8543
Phvul.004G112800.1	-	-	+	-	35.8553
Phvul.001G056700.1	-	-	+	-	35.8634
Phvul.011G184100.1	-	-	-	-	35.865
Phvul.005G126000.1	-	+	+	+	35.8674
Phvul.010G111500.1	-	-	+	-	35.8696
Phvul.009G158600.1	-	-	+	+	35.8739
Phvul.011G114700.1	-	-	+	+	35.8796
Phvul.011G114700.1	-	-	+	-	35.8796
Phvul.011G008000.1	-	+	+	-	35.8911
Phvul.004G065400.1	-	-	+	+	35.8974
Phvul.010G041400.1	-	-	+	-	35.9031
Phvul.005G091700.1	-	-	+	-	35.9043
Phvul.006G005600.1	-	-	+	-	35.9165
Phvul.001G001800.1	-	+	+	-	35.9281
Phvul.010G151700.1	-	+	-	+	35.9296
Phvul.010G151700.1	-	-	+	+	35.9296
Phvul.001G254700.1	-	+	+	-	35.9327
Phvul.001G254700.1	-	-	+	-	35.9327
Phvul.008G064500.1	-	-	+	+	35.942
Phvul.010G052100.1	-	+	+	+	35.9566
Phvul.001G200800.1	-	-	-	-	35.9694
Phvul.001G181700.1	-	-	-	-	35.9733
Phvul.007G068600.1	-	-	+	-	35.9848
Phvul.007G205900.1	-	+	+	+	35.9869
Phvul.001G249700.1	-	-	-	+	35.9932
Phvul.001G249700.1	+	+	+	-	35.9932
Phvul.007G017600.1	-	-	+	-	35.9942
Phvul.011G147700.1	-	-	+	-	36
Phvul.008G255100.1	-	-	+	-	36
Phvul.004G096000.1	-	-	+	-	36
Phvul.010G081800.1	-	-	+	-	36.0331
Phvul.011G186400.1	-	-	+	+	36.036
Phvul.005G026600.1	-	-	+	-	36.0434
Phvul.009G241400.1	-	+	+	-	36.0437
Phvul.007G081200.1	-	+	+	-	36.0449
Phvul.001G126900.1	-	-	+	-	36.0558
Phvul.005G051200.1	-	-	+	-	36.0606
Phvul.004G010200.1	-	-	+	+	36.0656
Phvul.004G010200.1	-	-	+	-	36.0656
Phvul.001G249500.1	-	+	+	-	36.0681
Phvul.001G249500.1	-	-	+	-	36.0681
Phvul.010G107900.1	-	-	+	-	36.0731
Phvul.011G011100.1	-	-	-	+	36.0856
Phvul.011G141800.1	-	-	+	-	36.0996
Phvul.011G141800.1	-	-	+	-	36.0996
Phvul.L001700.1	-	+	+	+	36.1111
Phvul.L001700.1	-	-	+	+	36.1111
Phvul.004G061100.1	-	-	+	+	36.1212
Phvul.004G061100.1	-	-	+	-	36.1212
Phvul.006G140400.1	-	-	+	-	36.1331
Phvul.006G085400.1	-	-	+	+	36.1335
Phvul.004G024100.1	-	-	+	-	36.1419
Phvul.010G092900.1	-	-	-	-	36.1502
Phvul.002G277700.1	-	-	+	-	36.1502
Phvul.001G117600.1	-	+	+	-	36.1593
Phvul.011G209700.1	-	-	-	-	36.1628
Phvul.007G264000.1	-	-	+	-	36.1653
Phvul.010G097100.1	-	+	+	-	36.1702
Phvul.011G140500.1	-	-	+	+	36.1789
Phvul.009G225900.1	-	-	+	+	36.1905
Phvul.007G097900.1	-	-	+	+	36.1979
Phvul.001G198200.1	-	+	+	+	36.2041
Phvul.001G198200.1	-	-	+	-	36.2041
Phvul.010G014700.1	-	-	+	-	36.2069
Phvul.010G014700.1	-	-	+	-	36.2069
Phvul.010G067100.1	-	-	-	-	36.2126
Phvul.011G190100.1	-	-	+	-	36.2179
Phvul.002G266500.2	-	-	+	+	36.2225
Phvul.008G088800.2	-	-	+	+	36.2239
Phvul.010G068000.1	-	-	+	-	36.2319
Phvul.004G168500.1	-	+	+	-	36.234
Phvul.002G244400.1	-	+	+	-	36.2424
Phvul.005G179500.2	-	+	-	-	36.2436
Phvul.006G209400.1	-	+	+	+	36.2438
Phvul.004G104800.1	-	-	-	-	36.2683
Phvul.008G110900.1	-	-	+	+	36.2745
Phvul.007G252000.1	-	-	+	+	36.2745
Phvul.007G250700.1	-	+	+	-	36.2819
Phvul.008G177700.1	-	-	+	+	36.2832
Phvul.005G049400.1	-	-	+	-	36.2963
Phvul.007G125500.1	-	-	+	+	36.2981
Phvul.007G097700.1	-	-	+	+	36.3014
Phvul.009G100800.1	-	-	+	-	36.3051
Phvul.006G081600.1	-	-	+	-	36.3057
Phvul.008G091700.1	-	-	+	-	36.3184
Phvul.005G017800.1	-	-	+	-	36.3248
Phvul.007G059000.1	-	-	+	-	36.3257
Phvul.006G067200.1	-	+	+	-	36.3333
Phvul.008G209000.1	-	-	+	-	36.3636
Phvul.006G112700.1	-	+	+	+	36.3636
Phvul.007G045600.2	-	-	-	+	36.3724
Phvul.008G006000.1	-	+	+	-	36.383
Phvul.005G009600.1	-	-	+	+	36.385
Phvul.002G071100.2	-	+	+	-	36.3877
Phvul.002G211100.1	-	+	+	+	36.4026
Phvul.002G211100.1	-	-	+	-	36.4026
Phvul.007G007500.1	-	-	+	-	36.4066
Phvul.006G169800.1	-	+	+	-	36.413
Phvul.008G064100.1	-	-	+	+	36.4146
Phvul.008G064100.1	-	-	+	+	36.4146
Phvul.011G201700.1	-	-	+	+	36.4152
Phvul.007G246000.1	-	-	+	+	36.4238
Phvul.011G019000.1	-	+	+	-	36.4261
Phvul.011G019000.1	-	+	+	-	36.4261
Phvul.007G024200.1	-	-	+	-	36.4261
Phvul.006G068900.1	-	-	+	-	36.4269
Phvul.007G187200.1	-	-	+	+	36.4286
Phvul.007G186100.1	-	-	+	+	36.4301
Phvul.011G156500.1	-	-	+	-	36.431
Phvul.007G068400.1	-	-	+	-	36.4341
Phvul.011G122400.1	-	-	+	+	36.4407
Phvul.011G185700.1	-	-	+	+	36.4444
Phvul.008G085700.1	-	-	-	+	36.4522
Phvul.009G051100.1	-	-	+	-	36.4542
Phvul.001G071700.1	-	-	+	+	36.4583
Phvul.004G106900.1	-	+	+	+	36.4594
Phvul.010G017500.1	-	-	+	-	36.4632
Phvul.001G219600.1	-	+	+	+	36.465
Phvul.001G219600.1	-	-	+	-	36.465
Phvul.001G219600.1	-	-	+	-	36.465
Phvul.007G219600.1	-	-	+	+	36.478
Phvul.007G219600.1	-	+	+	-	36.478
Phvul.011G174700.1	-	-	+	+	36.4887
Phvul.008G146100.1	-	-	+	-	36.5025
Phvul.005G017500.1	-	-	+	-	36.5079
Phvul.011G019000.2	-	-	+	-	36.5103
Phvul.010G016400.1	-	-	+	-	36.5134
Phvul.005G065200.1	-	-	+	+	36.518
Phvul.004G080600.1	-	-	-	-	36.5201
Phvul.002G272900.1	-	-	+	-	36.5205
Phvul.008G010900.1	-	+	+	-	36.5269
Phvul.006G112800.1	-	-	-	+	36.5309
Phvul.011G202700.1	-	-	-	-	36.5348
Phvul.004G025200.1	-	+	+	+	36.5419
Phvul.001G220200.1	-	-	+	-	36.5517
Phvul.001G220200.1	-	-	+	-	36.5517
Phvul.001G072700.1	-	-	+	-	36.5526
Phvul.001G104900.1	-	-	-	-	36.553
Phvul.002G098400.1	-	-	+	-	36.554
Phvul.009G074100.1	-	-	+	-	36.5591
Phvul.011G206600.2	-	+	-	-	36.5605
Phvul.010G019800.1	-	-	-	-	36.5625
Phvul.008G252700.1	-	-	+	-	36.5665
Phvul.007G012200.1	-	+	+	+	36.5672
Phvul.008G126200.1	-	-	+	+	36.5714
Phvul.010G094500.1	-	+	+	+	36.5733
Phvul.011G186000.1	-	-	+	+	36.5741
Phvul.008G087400.1	-	-	+	-	36.5741
Phvul.002G089400.4	-	-	+	+	36.5768
Phvul.008G169800.1	-	+	+	-	36.5777
Phvul.001G125500.1	-	-	+	-	36.5796
Phvul.005G168500.1	-	-	+	+	36.5854
Phvul.005G018900.2	-	-	+	-	36.5949
Phvul.002G116800.1	-	+	-	+	36.597
Phvul.002G116800.1	-	-	+	+	36.597
Phvul.008G064200.1	-	-	+	+	36.6071
Phvul.006G012100.1	-	-	+	-	36.6071
Phvul.011G211600.1	-	+	+	-	36.6112
Phvul.001G141400.1	-	-	+	-	36.6165
Phvul.002G229100.1	-	-	-	+	36.6183
Phvul.011G145100.1	-	-	+	-	36.6228
Phvul.011G055600.1	-	+	+	-	36.6308
Phvul.008G102800.1	-	-	+	-	36.6337
Phvul.007G221900.1	-	-	+	-	36.6366
Phvul.011G018100.1	-	+	+	+	36.6406
Phvul.011G018100.1	-	+	+	+	36.6406
Phvul.001G118000.1	-	-	+	+	36.6438
Phvul.002G068500.1	-	+	-	+	36.6472
Phvul.011G006600.1	-	-	+	-	36.6492
Phvul.001G118700.1	-	-	+	+	36.6521
Phvul.009G000100.1	-	+	+	-	36.6603
Phvul.009G000100.1	-	-	+	-	36.6603
Phvul.006G056600.1	-	-	-	-	36.663
Phvul.008G217100.1	+	+	+	+	36.6667
Phvul.008G217100.1	-	+	+	+	36.6667
Phvul.007G212400.1	-	-	+	-	36.6667
Phvul.007G080000.1	-	-	+	-	36.6667
Phvul.010G085600.1	-	+	+	-	36.6716
Phvul.006G110700.1	-	-	+	-	36.6776
Phvul.007G142200.1	-	+	+	-	36.6864
Phvul.002G071100.1	-	+	+	-	36.6912
Phvul.006G220000.1	-	+	+	-	36.6922
Phvul.011G141700.1	-	-	+	-	36.7021
Phvul.008G099100.1	-	+	-	+	36.7089
Phvul.008G099100.1	-	-	+	-	36.7089
Phvul.011G168800.1	-	-	+	+	36.7117
Phvul.010G044900.1	-	+	+	-	36.7117
Phvul.011G204800.1	-	-	+	+	36.7188
Phvul.011G144400.1	-	-	+	-	36.7232
Phvul.008G088600.1	-	+	+	-	36.724
Phvul.008G121500.1	-	-	+	-	36.7284
Phvul.001G116000.1	-	-	+	-	36.7347
Phvul.001G116000.1	-	-	+	-	36.7347
Phvul.001G026400.2	-	+	+	-	36.7367
Phvul.004G116400.1	-	+	+	-	36.7394
Phvul.002G060600.1	-	+	+	-	36.7448
Phvul.L010600.1	-	-	+	+	36.7459
Phvul.001G155100.1	-	+	+	-	36.7485
Phvul.007G258200.1	-	-	+	-	36.7498
Phvul.011G147600.1	-	-	+	-	36.7568
Phvul.001G106900.1	-	+	+	-	36.7589
Phvul.008G064600.1	-	-	+	+	36.7601
Phvul.011G117100.1	-	-	+	-	36.7609
Phvul.007G104600.1	-	+	+	-	36.7647
Phvul.005G017900.1	-	-	+	-	36.7647
Phvul.004G110100.1	-	-	-	+	36.7647
Phvul.004G110100.1	-	-	+	-	36.7647
Phvul.004G002500.1	-	-	+	-	36.7725
Phvul.011G020400.1	-	+	+	+	36.7734
Phvul.011G124400.1	-	-	+	-	36.7816
Phvul.004G020600.1	-	-	+	-	36.7816
Phvul.001G171000.1	-	+	-	-	36.7825
Phvul.008G156700.1	-	-	+	-	36.7868
Phvul.004G048600.1	-	+	+	-	36.7876
Phvul.001G124600.1	-	+	+	-	36.7909
Phvul.007G070200.1	-	-	+	-	36.7911
Phvul.004G178900.1	-	-	+	-	36.8
Phvul.005G165400.1	-	-	+	-	36.8056
Phvul.002G157400.2	-	-	-	+	36.8069
Phvul.002G068200.1	-	+	+	+	36.8074
Phvul.010G062700.1	-	-	+	-	36.8088
Phvul.008G121200.1	-	-	+	-	36.8116
Phvul.010G021900.1	-	-	+	-	36.8146
Phvul.011G071000.1	-	+	+	-	36.8237
Phvul.011G071000.1	-	-	+	-	36.8237
Phvul.010G055100.1	-	-	+	+	36.8288
Phvul.002G268100.1	-	-	+	-	36.8298
Phvul.008G119800.1	-	-	+	-	36.8421
Phvul.008G119800.1	-	-	+	-	36.8421
Phvul.008G102900.1	-	-	+	-	36.8421
Phvul.007G148600.1	-	+	+	-	36.8421
Phvul.006G114500.1	-	+	-	-	36.8504
Phvul.004G107200.1	-	-	+	-	36.8607
Phvul.001G092400.1	-	+	-	+	36.865
Phvul.011G082100.1	-	-	+	-	36.8657
Phvul.008G088700.1	-	+	+	+	36.8807
Phvul.005G077000.1	-	-	+	-	36.8852
Phvul.004G114500.1	-	+	+	-	36.8889
Phvul.001G251500.1	-	-	+	+	36.8897
Phvul.008G099000.1	-	+	+	-	36.8932
Phvul.008G187200.1	-	-	+	-	36.9048
Phvul.011G055600.2	-	+	+	-	36.9112
Phvul.007G104400.1	-	-	+	-	36.9146
Phvul.004G046900.1	-	-	+	-	36.9146
Phvul.002G208500.1	-	-	+	+	36.9231
Phvul.010G064100.1	-	+	+	+	36.9281
Phvul.004G108700.1	-	-	+	-	36.9281
Phvul.002G178600.1	-	-	+	+	36.9281
Phvul.009G048200.1	-	+	-	-	36.9305
Phvul.011G188000.1	-	-	+	+	36.9338
Phvul.007G242700.1	-	+	+	+	36.9338
Phvul.007G141900.1	-	-	+	+	36.9369
Phvul.005G065900.1	-	-	+	-	36.9369
Phvul.006G077400.1	-	-	-	+	36.9416
Phvul.009G240200.1	-	+	+	+	36.9436
Phvul.009G245900.1	-	+	-	-	36.9462
Phvul.006G117100.1	-	+	+	-	36.9469
Phvul.011G160600.1	-	-	+	-	36.9515
Phvul.007G061500.1	-	+	-	+	36.9565
Phvul.001G221700.1	-	+	-	+	36.96
Phvul.009G069200.2	-	-	+	+	36.976
Phvul.008G064400.1	-	-	+	+	36.9863
Phvul.008G060600.1	-	+	-	+	36.9884
Phvul.001G264800.1	-	+	+	-	36.9898
Phvul.007G197200.1	-	+	+	+	36.9942
Phvul.001G014600.1	-	+	+	-	37.0008
Phvul.007G142000.1	-	-	+	-	37.0262
Phvul.006G017200.1	-	-	+	+	37.0273
Phvul.002G294000.1	-	-	+	-	37.0288
Phvul.011G110900.1	-	+	+	+	37.037
Phvul.008G126400.1	-	-	+	-	37.037
Phvul.007G159200.1	-	-	+	+	37.037
Phvul.006G045100.1	-	-	+	-	37.037
Phvul.006G041500.1	-	-	-	-	37.037
Phvul.006G041500.1	-	-	+	-	37.037
Phvul.004G176800.1	-	-	+	-	37.0445
Phvul.009G186200.1	-	+	-	-	37.0504
Phvul.004G094400.1	-	+	+	-	37.0536
Phvul.L009500.1	-	-	+	-	37.0569
Phvul.007G142500.1	-	+	+	+	37.058
Phvul.005G056100.1	-	+	+	-	37.06
Phvul.011G171900.1	-	-	+	+	37.0614
Phvul.011G147900.1	-	-	+	-	37.0757
Phvul.005G074900.1	-	-	+	+	37.0849
Phvul.002G195000.1	-	-	+	-	37.0896
Phvul.002G157400.1	-	+	-	+	37.0923
Phvul.007G074600.1	-	-	+	+	37.0927
Phvul.005G157900.1	-	+	+	-	37.0979
Phvul.007G094000.1	-	+	+	-	37.0983
Phvul.008G092400.1	-	+	+	+	37.1025
Phvul.008G062900.1	-	+	+	+	37.1032
Phvul.011G128100.1	-	+	+	+	37.112
Phvul.006G020600.1	-	-	+	-	37.1212
Phvul.008G147200.2	-	-	+	-	37.1233
Phvul.004G015100.1	-	+	+	-	37.1324
Phvul.010G052600.1	-	-	+	+	37.1365
Phvul.002G297500.1	-	+	+	+	37.1377
Phvul.006G192700.1	-	+	+	+	37.1429
Phvul.005G168400.1	-	-	+	-	37.1429
Phvul.005G090900.1	-	+	+	+	37.1429
Phvul.009G247200.1	-	-	+	-	37.1695
Phvul.007G160400.1	-	-	+	-	37.172
Phvul.006G151900.1	-	+	+	-	37.1732
Phvul.001G026400.1	-	+	+	-	37.1739
Phvul.001G026400.1	-	-	+	-	37.1739
Phvul.006G055100.1	-	-	+	+	37.1795
Phvul.009G252100.1	-	+	+	+	37.1819
Phvul.L001500.1	-	-	+	+	37.193
Phvul.007G022700.1	-	-	+	-	37.196
Phvul.002G114500.1	-	-	+	+	37.1968
Phvul.002G114500.1	-	-	+	-	37.1968
Phvul.011G012200.1	-	-	+	+	37.1981
Phvul.004G015200.1	-	+	+	-	37.2032
Phvul.004G087100.1	-	+	+	-	37.2049
Phvul.009G159100.1	-	+	+	-	37.2093
Phvul.006G061200.1	-	-	+	-	37.217
Phvul.007G058900.1	-	-	+	-	37.2197
Phvul.007G081400.1	-	+	-	+	37.2213
Phvul.007G081400.1	-	-	+	-	37.2213
Phvul.005G027600.1	-	-	-	+	37.2222
Phvul.002G190800.1	-	-	+	-	37.2263
Phvul.002G066200.1	-	-	+	-	37.2294
Phvul.005G062400.1	-	-	+	-	37.2313
Phvul.004G074200.1	-	-	+	-	37.232
Phvul.009G219700.1	-	-	+	-	37.2349
Phvul.002G265200.1	-	-	+	-	37.2385
Phvul.011G051600.1	-	+	+	-	37.2392
Phvul.010G086100.1	-	-	+	+	37.2549
Phvul.010G086100.1	-	-	+	-	37.2549
Phvul.007G097800.1	-	-	+	+	37.2549
Phvul.001G248200.1	-	-	+	-	37.2549
Phvul.005G126200.1	-	-	+	+	37.2591
Phvul.002G189500.1	-	+	+	+	37.2629
Phvul.004G114900.1	-	+	-	+	37.2635
Phvul.010G129200.1	-	+	+	-	37.2642
Phvul.010G018500.1	-	+	-	-	37.2677
Phvul.010G018500.1	-	+	+	-	37.2677
Phvul.011G182600.1	-	+	+	+	37.2716
Phvul.004G112600.1	-	+	+	-	37.276
Phvul.001G004500.1	-	+	+	-	37.2781
Phvul.004G089800.4	-	+	-	-	37.2847
Phvul.007G116200.1	-	-	+	-	37.2905
Phvul.011G169100.1	-	-	+	+	37.2937
Phvul.004G084500.1	-	+	+	-	37.2941
Phvul.004G101400.1	-	-	+	+	37.296
Phvul.004G101400.1	-	-	+	-	37.296
Phvul.005G007000.1	-	-	+	+	37.2973
Phvul.008G096100.1	-	-	+	-	37.3057
Phvul.002G062700.1	-	-	+	+	37.3065
Phvul.001G048800.1	-	-	+	-	37.3089
Phvul.009G088800.1	-	+	+	-	37.3116
Phvul.004G105200.1	-	-	+	-	37.3188
Phvul.004G004200.1	-	-	+	+	37.3219
Phvul.001G019700.1	-	+	+	+	37.3259
Phvul.001G019700.1	-	+	+	-	37.3259
Phvul.005G078700.1	-	-	+	-	37.3297
Phvul.005G066700.1	-	-	-	+	37.3297
Phvul.010G150100.1	-	-	+	-	37.3313
Phvul.006G001200.1	-	+	+	+	37.3333
Phvul.006G001200.1	-	-	+	+	37.3333
Phvul.006G001200.1	+	+	+	-	37.3333
Phvul.002G271600.1	-	-	+	-	37.3333
Phvul.002G089400.5	-	+	+	+	37.3439
Phvul.011G010800.1	-	-	+	-	37.3526
Phvul.008G028700.1	-	+	+	+	37.3534
Phvul.008G127700.1	-	-	+	+	37.3574
Phvul.005G080100.1	-	-	+	-	37.3626
Phvul.010G085700.1	-	-	+	+	37.3643
Phvul.007G271900.1	-	+	+	+	37.3648
Phvul.007G154400.1	-	-	+	+	37.3711
Phvul.008G025100.2	-	-	-	-	37.3719
Phvul.009G250900.1	-	-	+	-	37.372
Phvul.008G061500.1	-	-	+	+	37.3744
Phvul.005G007000.2	-	-	+	+	37.377
Phvul.001G156100.1	-	-	+	-	37.3802
Phvul.004G162400.1	-	-	+	-	37.3832
Phvul.002G066600.1	-	-	+	-	37.3874
Phvul.001G212400.2	-	-	-	+	37.3878
Phvul.010G147400.1	-	-	+	-	37.3942
Phvul.008G140000.1	-	-	+	-	37.3984
Phvul.008G111800.1	-	-	-	-	37.4
Phvul.007G210000.1	-	-	+	-	37.4021
Phvul.008G068400.1	-	+	+	+	37.4026
Phvul.007G059100.1	-	-	+	-	37.406
Phvul.007G059100.1	-	-	+	-	37.406
Phvul.005G004900.1	-	-	+	+	37.4069
Phvul.007G010000.1	-	-	-	+	37.4074
Phvul.001G007400.1	-	+	+	+	37.4101
Phvul.001G007400.1	-	+	+	+	37.4101
Phvul.009G205600.1	-	+	-	-	37.4142
Phvul.008G120800.1	-	-	-	-	37.415
Phvul.007G098100.1	-	-	+	+	37.415
Phvul.007G097600.1	-	-	+	+	37.415
Phvul.L004800.1	-	+	-	+	37.4177
Phvul.010G044500.1	-	-	-	+	37.4194
Phvul.007G081200.2	-	-	+	-	37.4194
Phvul.009G101400.1	-	-	+	-	37.4214
Phvul.008G185500.1	-	-	+	+	37.4269
Phvul.002G274100.1	-	-	+	-	37.4269
Phvul.008G227500.1	-	-	+	+	37.4286
Phvul.004G082500.1	-	-	+	-	37.4332
Phvul.001G247400.1	-	-	+	+	37.4372
Phvul.010G051600.1	-	-	+	-	37.4384
Phvul.001G162200.1	-	+	+	+	37.4387
Phvul.008G207600.1	-	-	+	-	37.4396
Phvul.007G028600.1	-	-	+	-	37.4398
Phvul.004G104000.1	-	-	+	-	37.4429
Phvul.001G112100.1	-	+	+	+	37.4441
Phvul.001G106000.4	-	-	-	+	37.4449
Phvul.008G198700.1	-	-	+	+	37.4477
Phvul.005G179500.1	-	+	-	-	37.4507
Phvul.002G250100.2	-	-	+	-	37.4528
Phvul.005G111600.1	-	-	+	-	37.4532
Phvul.005G028400.1	-	-	+	+	37.4532
Phvul.009G229600.1	-	+	+	-	37.461
Phvul.006G147400.2	-	+	+	-	37.4615
Phvul.001G045800.1	-	-	+	-	37.4656
Phvul.004G078100.1	-	+	+	-	37.4707
Phvul.006G107500.2	-	+	+	+	37.4715
Phvul.009G024600.1	-	+	+	+	37.479
Phvul.004G140900.1	-	+	+	+	37.4825
Phvul.001G121700.1	-	-	+	+	37.4889
Phvul.001G121700.1	-	-	-	-	37.4889
Phvul.001G121700.1	-	-	+	-	37.4889
Phvul.008G064000.1	-	-	+	+	37.5
Phvul.007G206900.1	-	-	+	-	37.5
Phvul.006G199600.1	-	+	+	-	37.5
Phvul.004G086900.1	-	-	+	-	37.5
Phvul.008G126000.2	-	+	+	-	37.5147
Phvul.001G171100.1	-	+	+	+	37.5149
Phvul.001G171100.1	-	+	+	-	37.5149
Phvul.005G108500.1	-	+	+	+	37.5169
Phvul.010G009500.1	-	+	+	+	37.5201
Phvul.006G159800.1	-	-	+	-	37.5215
Phvul.001G106000.1	-	+	-	+	37.5274
Phvul.001G106000.1	-	-	-	+	37.5274
Phvul.001G106000.1	-	-	+	-	37.5274
Phvul.004G064400.1	-	+	+	+	37.53
Phvul.002G250100.1	-	-	+	-	37.5328
Phvul.006G044900.1	-	-	+	-	37.54
Phvul.008G126000.1	-	-	+	-	37.5439
Phvul.002G171100.1	-	-	-	+	37.5444
Phvul.002G171100.1	-	+	+	+	37.5444
Phvul.002G171100.1	-	-	+	-	37.5444
Phvul.002G098600.1	-	-	+	-	37.5462
Phvul.011G194100.1	-	-	-	+	37.5479
Phvul.005G186000.1	-	-	+	-	37.5527
Phvul.001G080000.1	-	+	+	+	37.558
Phvul.011G127900.1	-	-	+	-	37.5587
Phvul.007G098000.1	-	-	+	+	37.5587
Phvul.007G028900.1	-	-	+	+	37.5587
Phvul.007G024000.1	-	-	+	-	37.5661
Phvul.007G142600.1	-	+	+	+	37.5758
Phvul.008G096200.1	-	-	+	-	37.5776
Phvul.004G076700.1	-	+	+	+	37.5839
Phvul.008G002400.2	-	+	+	+	37.5865
Phvul.001G099100.1	-	+	+	+	37.5892
Phvul.008G121400.1	-	-	+	-	37.5912
Phvul.004G052100.1	-	-	+	-	37.594
Phvul.010G092600.1	-	-	+	-	37.5969
Phvul.002G267500.1	-	-	+	-	37.6013
Phvul.009G108000.1	-	+	+	+	37.6068
Phvul.008G276400.1	-	-	-	+	37.6068
Phvul.001G048500.1	-	+	+	-	37.6087
Phvul.005G079600.1	-	+	-	-	37.619
Phvul.007G095900.2	-	-	+	-	37.6203
Phvul.009G261900.1	-	-	+	-	37.6225
Phvul.011G105800.1	-	-	+	+	37.6238
Phvul.001G092000.1	-	+	+	-	37.633
Phvul.010G064600.1	-	-	+	-	37.6344
Phvul.002G204800.1	-	-	+	-	37.6396
Phvul.004G116800.1	-	-	-	+	37.6399
Phvul.004G077800.1	-	-	-	-	37.6404
Phvul.004G129000.1	-	-	+	+	37.6603
Phvul.002G117800.1	-	+	-	-	37.6609
Phvul.011G170900.1	-	-	+	-	37.6623
Phvul.007G025600.1	-	-	+	-	37.6639
Phvul.009G221900.1	-	-	+	+	37.6645
Phvul.011G161500.1	-	-	+	+	37.6652
Phvul.011G082000.1	-	+	+	-	37.6682
Phvul.005G026700.1	-	-	-	-	37.6682
Phvul.008G169900.1	-	-	+	-	37.6694
Phvul.007G095100.1	-	-	+	-	37.6694
Phvul.010G111200.1	-	+	+	-	37.6774
Phvul.007G070000.1	-	+	+	-	37.6786
Phvul.005G095400.1	-	-	+	+	37.6793
Phvul.008G116700.2	-	-	+	+	37.6812
Phvul.009G041800.2	-	-	+	-	37.6831
Phvul.011G105600.1	-	+	+	+	37.6943
Phvul.008G062500.1	-	-	+	-	37.6984
Phvul.006G181100.1	-	+	+	+	37.7036
Phvul.005G076200.1	-	+	-	-	37.7049
Phvul.004G076100.1	-	-	+	-	37.7063
Phvul.005G001900.1	-	+	-	+	37.7104
Phvul.006G062000.1	-	+	+	-	37.7113
Phvul.009G059100.1	-	+	+	-	37.7119
Phvul.009G059100.1	-	-	+	-	37.7119
Phvul.011G142800.1	-	-	+	+	37.7129
Phvul.002G282800.1	-	+	+	+	37.7135
Phvul.004G005500.1	-	-	+	-	37.7163
Phvul.008G119900.1	-	+	+	-	37.7193
Phvul.008G119900.1	-	-	+	-	37.7193
Phvul.002G125400.1	-	-	-	+	37.7193
Phvul.002G125400.1	-	-	+	-	37.7193
Phvul.002G194900.1	-	+	-	+	37.7285
Phvul.010G091800.1	-	+	+	+	37.7352
Phvul.008G045800.1	-	-	+	+	37.7358
Phvul.011G105700.1	-	-	+	+	37.7378
Phvul.002G059100.1	-	+	+	-	37.741
Phvul.009G006400.1	-	-	+	+	37.7451
Phvul.007G128800.1	-	+	+	+	37.7506
Phvul.001G106000.6	-	-	-	+	37.7528
Phvul.009G199600.1	-	-	+	-	37.7637
Phvul.001G176900.1	-	+	+	+	37.764
Phvul.006G015800.1	-	+	+	+	37.7668
Phvul.009G006200.1	-	-	+	+	37.7724
Phvul.005G171100.1	-	-	+	-	37.7737
Phvul.005G171100.1	-	-	+	-	37.7737
Phvul.011G182900.1	-	-	+	+	37.7747
Phvul.004G099600.1	-	-	+	+	37.7778
Phvul.011G181400.1	-	-	+	+	37.7799
Phvul.007G261200.1	-	+	+	+	37.7809
Phvul.009G047200.1	-	-	+	+	37.7814
Phvul.005G061100.1	-	+	-	+	37.7926
Phvul.005G061100.1	-	+	+	+	37.7926
Phvul.005G061100.1	-	-	+	-	37.7926
Phvul.009G004900.1	-	-	+	-	37.7934
Phvul.001G006700.1	-	-	-	+	37.7953
Phvul.001G006700.1	-	+	+	+	37.7953
Phvul.007G095900.1	-	-	+	-	37.8049
Phvul.007G095900.1	-	-	+	-	37.8049
Phvul.009G001200.1	-	-	+	+	37.8092
Phvul.007G159900.1	-	-	+	-	37.8125
Phvul.002G105900.1	-	-	+	+	37.8215
Phvul.009G049700.1	-	-	+	-	37.8256
Phvul.011G192700.1	-	+	+	+	37.8319
Phvul.001G106000.5	-	-	-	+	37.8348
Phvul.011G188100.1	-	-	+	+	37.8378
Phvul.011G188100.1	-	-	+	+	37.8378
Phvul.007G266700.1	-	+	+	+	37.8443
Phvul.011G046900.1	-	-	+	+	37.8449
Phvul.005G084200.1	-	-	-	-	37.8467
Phvul.008G256100.1	-	+	+	-	37.8472
Phvul.005G059400.1	-	-	-	-	37.85
Phvul.006G018600.1	-	+	+	+	37.8505
Phvul.006G018600.1	-	+	-	-	37.8505
Phvul.002G068800.1	-	-	+	-	37.8531
Phvul.001G258600.1	-	-	+	-	37.8531
Phvul.001G006900.1	-	+	+	+	37.8535
Phvul.008G086200.2	-	-	-	-	37.8563
Phvul.008G128100.1	-	+	+	+	37.8595
Phvul.009G069200.1	-	-	+	+	37.8613
Phvul.005G127200.1	-	-	+	+	37.8691
Phvul.008G024900.1	-	-	+	+	37.8866
Phvul.004G119500.1	-	-	+	+	37.8897
Phvul.L010500.1	-	-	+	-	37.8913
Phvul.008G170600.1	-	+	+	-	37.8947
Phvul.006G141100.1	-	-	+	+	37.8965
Phvul.006G141100.1	-	-	-	-	37.8965
Phvul.006G141100.1	-	+	+	-	37.8965
Phvul.009G041800.1	-	-	+	-	37.9012
Phvul.002G114500.2	-	-	+	+	37.9021
Phvul.004G047100.1	-	-	+	-	37.9032
Phvul.004G047100.1	-	-	+	-	37.9032
Phvul.011G180800.1	-	-	+	-	37.9065
Phvul.009G045500.1	-	-	+	-	37.9074
Phvul.010G110400.1	-	-	+	-	37.9125
Phvul.010G110400.1	-	-	+	-	37.9125
Phvul.010G148100.1	-	-	-	+	37.9141
Phvul.005G117600.2	-	+	-	+	37.9147
Phvul.011G126900.1	-	-	+	+	37.9167
Phvul.004G158700.1	-	-	+	-	37.9167
Phvul.006G041200.1	-	-	+	-	37.9176
Phvul.001G265100.1	-	+	+	+	37.9221
Phvul.005G092100.1	-	-	+	-	37.9227
Phvul.005G092100.1	-	-	+	-	37.9227
Phvul.007G105000.1	-	+	+	-	37.9233
Phvul.011G191000.1	-	-	+	+	37.9242
Phvul.010G115200.1	-	-	-	-	37.9254
Phvul.010G115200.1	-	+	+	-	37.9254
Phvul.008G218900.2	-	+	+	-	37.9357
Phvul.011G166600.1	-	-	+	-	37.9374
Phvul.005G052700.1	-	+	+	-	37.9421
Phvul.002G192900.1	-	-	-	+	37.9433
Phvul.011G174100.1	-	-	+	-	37.9464
Phvul.001G120900.1	-	-	+	+	37.9475
Phvul.001G120900.1	-	-	+	-	37.9475
Phvul.001G007400.2	-	-	+	+	37.9573
Phvul.004G044700.1	-	+	+	+	37.9597
Phvul.001G116100.1	-	-	+	-	37.9603
Phvul.L001600.1	-	-	+	+	37.963
Phvul.L001200.1	-	-	+	+	37.963
Phvul.002G091800.1	-	-	+	+	37.963
Phvul.002G218500.1	-	+	+	+	37.9645
Phvul.002G219200.1	-	-	+	+	37.9653
Phvul.004G112900.1	-	-	-	-	37.9656
Phvul.005G078200.1	-	-	+	-	37.9688
Phvul.007G085800.1	-	-	+	-	37.9722
Phvul.008G145000.1	-	+	+	-	37.9808
Phvul.001G021600.1	-	-	+	+	37.988
Phvul.001G021600.1	-	-	+	-	37.988
Phvul.009G228400.1	-	-	+	+	37.9894
Phvul.009G228400.1	-	-	+	+	37.9894
Phvul.006G106600.1	-	+	+	-	37.9902
Phvul.007G081600.1	-	-	+	-	37.991
Phvul.007G106800.1	-	-	+	+	37.9928
Phvul.006G075400.2	-	+	+	-	37.9928
Phvul.006G067100.1	-	+	+	-	37.9928
Phvul.006G067100.1	-	-	+	-	37.9928
Phvul.004G117800.1	-	+	+	+	37.9977
Phvul.004G117800.1	-	-	+	+	37.9977
Phvul.001G260200.1	-	-	+	+	38
Phvul.001G222400.1	-	-	-	-	38
Phvul.004G058500.1	-	-	+	-	38.0042
Phvul.004G111200.1	-	-	+	-	38.0062
Phvul.007G111200.1	-	-	+	+	38.0098
Phvul.002G104700.1	-	+	+	+	38.0113
Phvul.010G008900.1	-	+	-	+	38.0137
Phvul.009G244400.2	-	-	+	-	38.0137
Phvul.011G126400.1	-	-	+	-	38.0192
Phvul.001G014700.1	-	-	+	-	38.0211
Phvul.007G015100.2	-	+	-	+	38.0252
Phvul.010G068900.1	-	+	+	+	38.0392
Phvul.004G106700.1	-	+	-	+	38.0406
Phvul.011G102900.1	-	+	+	-	38.0417
Phvul.006G006600.1	-	-	+	-	38.0435
Phvul.001G105900.1	-	-	+	-	38.0435
Phvul.001G041100.1	-	+	-	+	38.0454
Phvul.001G041100.1	-	+	-	-	38.0454
Phvul.001G041100.1	-	-	+	-	38.0454
Phvul.006G078400.1	-	-	+	-	38.0495
Phvul.004G095700.1	-	+	+	+	38.0567
Phvul.005G182800.1	-	+	+	-	38.0586
Phvul.011G164100.1	-	-	+	-	38.0597
Phvul.010G097400.1	-	+	+	-	38.0628
Phvul.007G095900.5	-	-	+	-	38.0789
Phvul.004G140100.1	-	+	+	-	38.0864
Phvul.006G180600.2	-	+	+	+	38.0893
Phvul.011G178200.1	-	-	+	+	38.0952
Phvul.007G188000.1	-	-	+	-	38.0952
Phvul.010G122700.1	-	-	-	-	38.0989
Phvul.008G018000.1	-	-	-	+	38.0998
Phvul.010G009700.1	-	-	+	-	38.1022
Phvul.009G168600.1	-	+	+	-	38.1053
Phvul.009G220100.1	-	-	+	+	38.1214
Phvul.011G206700.1	-	+	+	+	38.1235
Phvul.009G256100.1	-	+	+	+	38.1304
Phvul.010G068800.1	-	+	+	+	38.1356
Phvul.004G109700.1	-	+	+	+	38.1364
Phvul.009G202500.1	-	-	+	-	38.1381
Phvul.001G242000.1	-	+	+	+	38.1429
Phvul.008G150600.1	-	-	+	-	38.1443
Phvul.002G205900.1	-	-	+	-	38.1443
Phvul.008G141100.1	-	+	+	-	38.1452
Phvul.011G184400.1	-	-	-	-	38.1481
Phvul.002G156400.1	-	+	+	+	38.1481
Phvul.008G252900.1	-	-	+	-	38.1509
Phvul.005G121500.1	-	-	-	-	38.1625
Phvul.008G009900.1	-	-	+	-	38.1636
Phvul.007G011200.1	-	+	+	-	38.164
Phvul.011G147500.1	-	-	+	-	38.1657
Phvul.010G021100.1	-	-	-	-	38.1693
Phvul.010G021100.1	-	-	+	-	38.1693
Phvul.005G071400.1	-	-	+	+	38.171
Phvul.010G055000.1	-	-	-	-	38.175
Phvul.006G107900.1	-	+	+	+	38.1818
Phvul.006G051100.1	-	-	+	-	38.1818
Phvul.001G090400.1	-	+	+	+	38.1818
Phvul.009G217100.1	-	-	+	-	38.1838
Phvul.008G268500.1	-	-	+	+	38.1857
Phvul.001G118400.1	-	-	+	+	38.1898
Phvul.001G118400.1	-	-	+	-	38.1898
Phvul.001G118400.1	-	-	+	-	38.1898
Phvul.002G119800.1	-	+	+	+	38.1935
Phvul.002G119800.1	-	+	+	-	38.1935
Phvul.007G091700.1	-	+	-	+	38.1944
Phvul.007G091700.1	-	-	+	-	38.1944
Phvul.001G106000.2	-	-	-	+	38.1995
Phvul.008G269400.1	-	-	-	+	38.2022
Phvul.008G126900.1	-	+	+	-	38.2022
Phvul.008G254700.1	-	-	+	-	38.2114
Phvul.008G080900.1	-	-	+	+	38.2136
Phvul.008G080900.1	-	-	+	+	38.2136
Phvul.002G118800.1	-	-	+	+	38.2137
Phvul.010G051900.1	-	+	+	-	38.2143
Phvul.004G109200.1	-	-	+	-	38.2143
Phvul.011G048600.1	-	-	+	+	38.2166
Phvul.002G185000.1	-	-	+	-	38.2178
Phvul.007G051100.1	-	+	-	+	38.2234
Phvul.001G229100.1	-	+	-	+	38.2242
Phvul.008G276600.1	-	-	+	-	38.2263
Phvul.008G112900.1	-	+	+	+	38.2313
Phvul.008G002400.1	-	+	+	+	38.2353
Phvul.002G240800.1	-	+	-	-	38.2409
Phvul.009G177000.1	-	+	+	+	38.2418
Phvul.008G096700.1	-	+	+	-	38.246
Phvul.002G220800.1	-	+	+	-	38.2504
Phvul.007G175400.1	-	-	+	+	38.255
Phvul.006G202200.1	-	-	-	+	38.2562
Phvul.006G071200.1	-	-	-	-	38.2567
Phvul.005G026100.1	-	+	+	-	38.2582
Phvul.008G054900.1	-	+	+	-	38.259
Phvul.L010200.1	-	-	+	+	38.2609
Phvul.011G147200.1	-	-	+	-	38.2609
Phvul.005G057200.1	-	+	+	-	38.2609
Phvul.011G181500.1	-	-	+	+	38.2644
Phvul.002G164400.1	-	+	+	-	38.2667
Phvul.002G212800.1	-	-	+	-	38.2716
Phvul.007G190200.1	-	-	+	-	38.2749
Phvul.007G197600.2	-	+	+	+	38.2775
Phvul.009G247900.1	-	+	+	+	38.2789
Phvul.008G071100.1	-	-	-	+	38.2789
Phvul.004G089500.1	-	-	+	+	38.2796
Phvul.011G126800.1	-	-	+	+	38.2883
Phvul.006G087400.1	-	-	+	-	38.2883
Phvul.006G067400.1	-	-	+	-	38.2883
Phvul.001G158400.1	-	-	+	-	38.2883
Phvul.002G122500.1	-	-	-	+	38.2891
Phvul.001G126600.1	-	-	+	-	38.2909
Phvul.002G282400.2	-	-	+	+	38.2927
Phvul.008G120500.1	-	-	+	-	38.2937
Phvul.009G007900.1	-	+	+	-	38.2939
Phvul.002G194100.1	-	-	+	-	38.2947
Phvul.006G122400.1	-	-	+	-	38.2948
Phvul.001G079100.1	-	+	+	+	38.2948
Phvul.001G079100.1	-	-	+	+	38.2948
Phvul.006G101200.1	-	-	+	+	38.301
Phvul.004G116900.1	-	-	+	-	38.3011
Phvul.011G110800.1	-	+	+	+	38.3016
Phvul.011G201900.1	-	-	+	+	38.3036
Phvul.004G084200.1	-	-	+	+	38.3041
Phvul.011G165900.1	-	-	+	+	38.3057
Phvul.007G026200.1	-	+	+	+	38.3059
Phvul.008G218100.1	-	+	+	+	38.307
Phvul.007G161900.1	-	+	-	-	38.3111
Phvul.008G288100.1	-	+	+	+	38.3126
Phvul.008G288100.1	-	-	+	+	38.3126
Phvul.002G105900.2	-	+	+	+	38.3148
Phvul.011G081500.1	-	-	+	-	38.3178
Phvul.007G105900.1	-	-	+	-	38.3178
Phvul.008G249600.2	-	-	+	+	38.3238
Phvul.009G198400.1	-	+	+	+	38.3253
Phvul.011G172400.1	-	-	+	-	38.3292
Phvul.008G058500.1	-	+	-	-	38.331
Phvul.009G150000.1	-	+	-	-	38.3333
Phvul.002G125800.1	-	-	+	-	38.3333
Phvul.002G282400.1	-	-	+	+	38.3433
Phvul.001G219900.1	-	-	+	+	38.3447
Phvul.011G201100.1	-	+	+	+	38.3468
Phvul.008G119100.1	-	+	-	-	38.3481
Phvul.004G054100.1	-	+	+	-	38.3505
Phvul.001G029200.1	-	+	+	+	38.3523
Phvul.010G047800.1	-	-	-	+	38.3534
Phvul.002G122500.2	-	+	-	+	38.3537
Phvul.011G205100.1	-	+	+	+	38.354
Phvul.011G205100.1	-	+	+	+	38.354
Phvul.001G057400.1	-	-	+	+	38.3544
Phvul.007G112200.1	-	-	-	+	38.3556
Phvul.006G015100.1	-	+	+	+	38.3562
Phvul.006G015100.1	-	-	+	-	38.3562
Phvul.001G260200.2	-	-	+	+	38.3595
Phvul.002G241000.1	-	+	+	-	38.3686
Phvul.L008000.1	-	-	+	-	38.3731
Phvul.001G089800.1	-	+	-	+	38.3741
Phvul.008G285900.1	-	-	+	+	38.3744
Phvul.006G015200.1	-	-	+	+	38.3764
Phvul.004G080100.1	-	+	+	-	38.3772
Phvul.007G202500.1	-	-	+	-	38.3789
Phvul.009G116000.1	-	+	-	-	38.3799
Phvul.007G221100.1	-	+	+	+	38.3838
Phvul.007G221100.1	-	-	+	-	38.3838
Phvul.006G112900.1	-	+	-	+	38.3886
Phvul.006G180400.1	-	+	+	+	38.3893
Phvul.004G012800.1	-	+	-	+	38.3901
Phvul.009G194100.1	-	+	-	+	38.392
Phvul.001G119400.1	-	-	+	-	38.3944
Phvul.002G062200.2	-	+	+	+	38.4009
Phvul.006G196100.1	-	-	-	+	38.4067
Phvul.010G144100.1	-	+	+	-	38.4089
Phvul.011G046400.1	-	+	+	+	38.4127
Phvul.004G002400.1	-	-	+	+	38.4146
Phvul.008G080900.4	-	-	+	+	38.4158
Phvul.005G052900.1	-	+	+	-	38.4161
Phvul.008G216200.1	-	-	+	+	38.417
Phvul.008G216200.1	-	-	+	-	38.417
Phvul.010G051700.1	-	-	+	-	38.4181
Phvul.007G046800.1	-	+	+	-	38.4203
Phvul.007G254600.1	-	-	+	-	38.4236
Phvul.007G274400.1	-	+	-	-	38.4337
Phvul.010G128400.1	-	+	-	+	38.4348
Phvul.002G264500.1	-	-	+	-	38.4365
Phvul.005G059900.1	-	-	+	+	38.4375
Phvul.001G191000.1	-	-	+	+	38.438
Phvul.001G191000.1	-	-	-	-	38.438
Phvul.001G191000.1	-	-	-	-	38.438
Phvul.010G100200.1	-	+	-	+	38.4387
Phvul.009G191900.1	-	+	-	+	38.4425
Phvul.004G009000.1	-	+	+	-	38.4444
Phvul.002G120200.1	-	+	+	+	38.4477
Phvul.009G181800.1	-	+	+	+	38.4524
Phvul.L001800.1	-	+	+	+	38.4545
Phvul.005G027100.1	-	-	-	+	38.4545
Phvul.005G027100.1	-	+	+	-	38.4545
Phvul.008G164900.1	-	+	+	+	38.4615
Phvul.007G207500.1	-	-	+	-	38.4615
Phvul.007G207500.1	-	-	+	-	38.4615
Phvul.006G070700.1	-	-	+	-	38.4615
Phvul.004G102000.1	-	-	-	-	38.4615
Phvul.001G021700.1	-	-	+	-	38.4615
Phvul.001G021700.1	-	-	+	-	38.4615
Phvul.008G117000.1	-	-	+	-	38.469
Phvul.001G178800.1	-	+	+	+	38.471
Phvul.005G098100.1	-	-	+	-	38.4762
Phvul.005G060200.1	-	-	+	-	38.4778
Phvul.011G188700.1	-	-	+	-	38.4853
Phvul.005G059800.1	-	-	+	+	38.4858
Phvul.006G071100.1	-	-	-	+	38.4915
Phvul.006G071100.1	-	-	+	-	38.4915
Phvul.007G169600.1	-	-	+	-	38.4921
Phvul.002G285800.1	-	-	+	+	38.4946
Phvul.009G209000.1	-	-	+	-	38.4956
Phvul.002G069000.1	-	+	-	-	38.4961
Phvul.005G185200.1	-	-	+	-	38.4977
Phvul.008G160000.1	-	-	+	-	38.501
Phvul.004G150800.1	-	+	-	+	38.501
Phvul.005G094700.1	-	+	+	-	38.5075
Phvul.005G041500.1	-	+	+	-	38.5093
Phvul.007G187900.1	-	+	+	+	38.5126
Phvul.001G177200.1	-	-	+	-	38.5165
Phvul.008G104100.1	-	+	+	-	38.5178
Phvul.002G141700.1	-	-	+	-	38.5178
Phvul.008G065200.1	-	-	+	+	38.5185
Phvul.007G217200.1	-	-	+	-	38.5185
Phvul.007G217200.1	-	-	+	-	38.5185
Phvul.009G197500.1	-	-	-	+	38.5199
Phvul.011G050000.1	-	+	+	-	38.5208
Phvul.007G095900.4	-	-	+	-	38.5253
Phvul.005G061600.1	-	+	-	-	38.5366
Phvul.010G024400.1	-	+	+	+	38.539
Phvul.008G091800.1	-	-	+	-	38.5392
Phvul.006G217600.1	-	+	+	+	38.5417
Phvul.002G146500.1	-	-	+	+	38.5417
Phvul.004G017700.2	-	-	-	-	38.5481
Phvul.001G229400.1	-	-	-	-	38.5482
Phvul.008G216000.1	-	+	-	+	38.5501
Phvul.001G079500.1	-	-	-	+	38.5507
Phvul.002G174500.1	-	+	+	-	38.5542
Phvul.002G119400.1	-	-	+	-	38.5542
Phvul.011G110200.1	-	-	+	-	38.5617
Phvul.010G127000.1	-	-	+	+	38.5621
Phvul.006G027600.1	-	-	-	-	38.5621
Phvul.002G181200.1	-	-	-	+	38.5645
Phvul.007G068200.1	-	+	-	+	38.5714
Phvul.002G089400.2	-	+	+	+	38.5714
Phvul.002G012400.1	-	-	+	-	38.5714
Phvul.011G049100.1	-	+	+	+	38.5732
Phvul.008G089100.1	-	-	-	+	38.574
Phvul.008G089100.1	-	-	+	+	38.574
Phvul.011G160100.2	-	+	+	+	38.5771
Phvul.007G045800.1	-	-	+	-	38.5856
Phvul.005G026000.1	-	+	+	-	38.5856
Phvul.001G086000.4	-	-	+	-	38.5859
Phvul.009G186700.1	-	-	+	-	38.587
Phvul.007G278900.1	-	+	+	+	38.587
Phvul.011G182700.1	-	+	+	+	38.5892
Phvul.010G081000.1	-	-	+	+	38.5942
Phvul.007G068200.2	-	+	-	+	38.5947
Phvul.008G120000.1	-	-	+	-	38.5965
Phvul.008G102500.1	-	-	+	-	38.5965
Phvul.008G102400.1	-	-	+	-	38.5965
Phvul.007G095900.6	-	-	+	-	38.5965
Phvul.007G018900.1	-	+	+	-	38.5965
Phvul.004G014900.1	-	-	+	+	38.5965
Phvul.004G014900.1	-	+	+	-	38.5965
Phvul.005G071600.1	-	-	+	-	38.6015
Phvul.004G007800.1	-	-	+	-	38.604
Phvul.007G058700.1	-	-	+	-	38.6047
Phvul.004G168500.2	-	-	+	-	38.6047
Phvul.009G001700.1	-	+	+	+	38.6064
Phvul.007G229000.1	-	-	+	-	38.6076
Phvul.007G229000.1	-	-	+	-	38.6076
Phvul.007G115900.1	-	-	+	-	38.6076
Phvul.002G198500.2	-	-	+	+	38.6076
Phvul.005G011200.1	-	-	-	+	38.6111
Phvul.010G026100.1	-	+	-	+	38.6118
Phvul.005G072100.1	-	+	+	-	38.613
Phvul.011G072900.1	-	-	+	-	38.6139
Phvul.010G115900.1	-	-	+	+	38.6289
Phvul.005G072400.1	-	-	+	-	38.6293
Phvul.001G141100.1	-	-	+	-	38.6341
Phvul.005G126500.1	-	-	+	-	38.6364
Phvul.005G021700.1	-	-	+	+	38.6364
Phvul.007G110000.1	-	-	+	-	38.6379
Phvul.001G067500.1	-	+	+	+	38.638
Phvul.008G116400.1	-	-	+	+	38.6412
Phvul.002G141000.1	-	+	+	-	38.6423
Phvul.002G141000.1	-	+	+	-	38.6423
Phvul.011G147400.1	-	-	+	-	38.6431
Phvul.008G101500.1	-	+	+	+	38.6473
Phvul.008G101500.1	-	-	+	+	38.6473
Phvul.011G007700.2	-	-	+	-	38.6503
Phvul.006G141400.1	-	-	+	-	38.6503
Phvul.002G105800.1	-	-	+	+	38.6511
Phvul.009G108100.1	+	+	+	+	38.6541
Phvul.001G061400.1	-	+	-	+	38.655
Phvul.001G061400.1	-	-	+	-	38.655
Phvul.011G111500.1	-	-	+	+	38.6555
Phvul.011G111500.1	-	-	+	+	38.6555
Phvul.011G111500.1	-	+	+	-	38.6555
Phvul.001G106200.1	-	-	+	-	38.6598
Phvul.009G101600.1	-	-	+	-	38.6628
Phvul.010G061600.1	-	+	+	-	38.6667
Phvul.008G021800.1	-	-	+	-	38.6667
Phvul.007G099500.1	-	-	+	-	38.6667
Phvul.006G157100.1	-	-	+	+	38.6667
Phvul.010G058600.1	-	+	+	+	38.6682
Phvul.004G091800.1	-	-	-	+	38.6703
Phvul.004G091800.1	-	-	+	-	38.6703
Phvul.011G184200.1	-	+	-	+	38.674
Phvul.006G077600.1	-	-	+	-	38.6768
Phvul.002G089400.1	-	-	+	+	38.6782
Phvul.002G089400.1	-	-	+	+	38.6782
Phvul.005G041100.1	-	+	+	-	38.6792
Phvul.001G068100.1	-	-	+	+	38.6823
Phvul.006G066000.1	-	+	+	-	38.6842
Phvul.008G005000.1	-	+	+	-	38.6885
Phvul.004G067100.1	-	-	+	-	38.6899
Phvul.011G170100.1	-	-	+	-	38.6905
Phvul.007G115000.1	-	-	+	-	38.6905
Phvul.001G111500.1	-	-	-	+	38.6954
Phvul.007G190000.1	-	+	+	-	38.6968
Phvul.007G056800.1	-	-	+	-	38.698
Phvul.010G011400.1	-	+	+	+	38.6993
Phvul.001G201900.1	-	-	-	-	38.7004
Phvul.007G165700.1	-	-	+	+	38.7023
Phvul.002G194600.1	-	-	-	+	38.7037
Phvul.008G062400.1	-	+	+	+	38.7054
Phvul.010G061100.1	-	-	+	+	38.7118
Phvul.011G049500.1	-	+	-	+	38.7124
Phvul.008G181400.1	-	-	+	-	38.7168
Phvul.005G021600.1	-	-	+	+	38.7179
Phvul.004G009400.1	-	-	+	-	38.7183
Phvul.001G090500.1	-	-	+	-	38.7205
Phvul.008G125800.1	-	-	+	+	38.7292
Phvul.L007900.1	-	-	+	+	38.7387
Phvul.011G188200.1	-	-	+	+	38.7387
Phvul.010G110100.1	-	+	+	+	38.7399
Phvul.010G110100.1	-	+	+	-	38.7399
Phvul.010G110100.1	-	-	+	-	38.7399
Phvul.005G096500.1	-	+	+	-	38.7427
Phvul.004G111900.1	-	+	+	+	38.7471
Phvul.007G052700.1	-	+	+	+	38.7483
Phvul.004G001800.1	-	+	+	+	38.75
Phvul.004G001800.1	-	-	+	+	38.75
Phvul.002G159400.2	-	-	+	-	38.75
Phvul.002G052500.1	-	-	+	+	38.75
Phvul.005G141500.1	-	+	-	-	38.7516
Phvul.009G125700.1	-	-	-	+	38.7521
Phvul.005G014100.1	-	+	+	-	38.7522
Phvul.005G014100.1	-	+	+	-	38.7522
Phvul.010G027600.1	-	-	+	-	38.7538
Phvul.008G192200.1	-	-	+	-	38.7597
Phvul.008G118000.1	-	+	+	+	38.7626
Phvul.008G088800.1	-	+	+	+	38.7626
Phvul.002G148400.1	-	-	+	-	38.7635
Phvul.010G148600.1	-	+	+	-	38.764
Phvul.002G081100.1	-	+	+	+	38.765
Phvul.008G228800.1	-	-	-	+	38.7658
Phvul.011G112600.1	-	-	+	-	38.7677
Phvul.001G002500.1	-	-	+	-	38.7681
Phvul.007G210000.2	-	-	+	-	38.7703
Phvul.006G117000.1	-	+	+	-	38.7755
Phvul.002G257800.1	-	-	+	+	38.7755
Phvul.001G102000.1	-	-	+	+	38.7833
Phvul.001G102000.1	-	+	+	-	38.7833
Phvul.008G065500.1	-	-	+	+	38.7845
Phvul.008G140200.1	-	-	+	+	38.7879
Phvul.006G001900.1	-	-	+	-	38.7895
Phvul.005G108000.1	-	+	+	+	38.7906
Phvul.010G088800.1	-	-	-	+	38.7947
Phvul.004G110000.1	-	-	-	+	38.795
Phvul.004G128600.1	-	+	+	+	38.7952
Phvul.008G099900.1	-	-	+	-	38.796
Phvul.007G159800.2	-	-	+	+	38.796
Phvul.005G006900.1	-	+	+	-	38.796
Phvul.002G068100.1	-	-	+	+	38.7994
Phvul.011G167700.1	-	-	-	-	38.8007
Phvul.006G180600.1	-	+	+	+	38.8021
Phvul.011G181700.1	-	+	-	+	38.8027
Phvul.011G081900.1	-	-	+	+	38.8033
Phvul.006G001900.2	-	-	+	-	38.806
Phvul.011G120700.1	-	-	+	-	38.8088
Phvul.009G179900.1	-	+	+	+	38.8145
Phvul.010G060600.2	-	+	+	+	38.817
Phvul.007G261900.1	-	-	+	+	38.8208
Phvul.004G089100.1	-	+	+	-	38.8211
Phvul.001G141600.1	-	+	+	-	38.8235
Phvul.004G125100.1	-	+	-	+	38.8252
Phvul.010G018900.1	-	-	+	+	38.8331
Phvul.011G178500.1	-	-	+	+	38.835
Phvul.008G290400.1	-	+	+	+	38.8361
Phvul.001G152800.1	-	-	+	-	38.8365
Phvul.007G074900.1	-	-	+	-	38.8379
Phvul.011G125800.1	-	+	+	+	38.8393
Phvul.006G025900.1	-	-	+	-	38.8406
Phvul.009G074000.1	-	-	+	+	38.843
Phvul.007G151500.1	-	+	-	+	38.851
Phvul.011G007700.1	-	-	+	-	38.8554
Phvul.011G201600.1	-	+	+	+	38.8638
Phvul.011G029100.1	-	-	+	-	38.8646
Phvul.010G079400.1	-	+	-	+	38.8652
Phvul.001G096000.1	-	+	-	-	38.8666
Phvul.001G095800.1	-	+	-	+	38.8695
Phvul.008G144700.2	-	-	-	+	38.8721
Phvul.006G184600.1	-	+	-	+	38.874
Phvul.008G114000.1	-	+	+	-	38.8757
Phvul.008G114100.1	-	+	+	-	38.8769
Phvul.011G181600.1	-	+	-	+	38.8782
Phvul.008G279500.1	-	-	+	+	38.8785
Phvul.011G128900.1	-	-	+	-	38.8889
Phvul.010G047600.1	-	-	+	-	38.8889
Phvul.008G146500.1	-	-	+	-	38.8889
Phvul.006G045000.1	-	-	+	+	38.8889
Phvul.005G086800.1	-	-	+	-	38.8889
Phvul.005G067900.1	-	-	+	-	38.8889
Phvul.005G061700.1	-	+	+	-	38.8889
Phvul.001G191100.1	-	+	-	+	38.8889
Phvul.001G191100.1	-	-	+	-	38.8889
Phvul.001G175600.1	-	+	+	+	38.8889
Phvul.001G059800.1	-	+	+	-	38.8889
Phvul.005G144000.1	-	+	-	+	38.8944
Phvul.008G015200.1	-	-	-	+	38.8964
Phvul.008G015200.1	-	+	+	+	38.8964
Phvul.008G144700.1	-	-	-	+	38.8976
Phvul.008G144700.1	-	-	-	+	38.8976
Phvul.009G079000.1	-	+	+	+	38.9004
Phvul.006G065200.1	-	-	+	-	38.9037
Phvul.011G018000.1	-	+	+	+	38.9041
Phvul.008G049700.1	-	-	-	-	38.9053
Phvul.010G002500.1	-	+	+	-	38.9073
Phvul.002G172500.1	-	-	-	+	38.9073
Phvul.002G041900.1	-	-	+	-	38.9105
Phvul.002G087200.1	-	-	+	-	38.9131
Phvul.008G167100.1	-	-	+	-	38.9199
Phvul.001G012200.1	-	-	+	-	38.9228
Phvul.005G176000.1	-	+	+	-	38.9234
Phvul.004G028800.1	-	+	+	+	38.9251
Phvul.001G199400.1	-	+	+	+	38.9251
Phvul.009G245000.1	-	-	-	-	38.9262
Phvul.005G057400.1	-	+	+	-	38.9273
Phvul.008G061800.1	-	-	+	+	38.9284
Phvul.010G010600.1	-	-	+	+	38.9286
Phvul.008G088400.1	-	-	+	+	38.9299
Phvul.001G086200.1	-	+	+	-	38.9338
Phvul.005G004100.2	-	-	+	+	38.934
Phvul.010G118600.1	-	-	+	-	38.934
Phvul.011G118700.1	-	+	+	+	38.9341
Phvul.011G118700.1	-	-	+	-	38.9341
Phvul.005G169200.1	-	+	+	+	38.9344
Phvul.004G091400.1	-	-	+	+	38.9362
Phvul.005G052100.1	-	-	+	+	38.9388
Phvul.005G052100.1	-	-	+	+	38.9388
Phvul.007G120600.1	-	-	+	+	38.9397
Phvul.011G154700.1	-	+	+	-	38.9401
Phvul.011G166800.1	-	-	-	-	38.9439
Phvul.010G155900.1	-	+	-	+	38.9444
Phvul.011G164400.1	-	-	-	-	38.9474
Phvul.005G086000.1	-	+	+	-	38.9474
Phvul.008G278700.1	-	-	+	-	38.9482
Phvul.009G085600.1	-	+	-	-	38.9507
Phvul.001G170700.1	-	-	+	-	38.9525
Phvul.001G059000.1	-	+	+	+	38.9545
Phvul.001G257700.1	-	+	+	+	38.9548
Phvul.002G198500.1	-	-	+	+	38.9558
Phvul.009G189200.1	-	-	+	+	38.9594
Phvul.007G016900.1	-	-	+	-	38.961
Phvul.007G016900.1	-	-	+	-	38.961
Phvul.005G045100.1	-	+	+	+	38.961
Phvul.001G107200.1	-	-	+	-	38.961
Phvul.007G219400.1	-	-	+	+	38.963
Phvul.007G106900.1	-	-	+	+	38.9671
Phvul.007G022600.1	-	+	+	+	38.9685
Phvul.002G159400.1	-	-	+	-	38.9698
Phvul.004G018900.1	-	+	+	+	38.9699
Phvul.006G179200.1	-	-	+	-	38.9706
Phvul.008G198500.1	-	-	+	+	38.9734
Phvul.009G081500.1	-	+	+	+	38.9744
Phvul.005G012400.1	-	-	+	+	38.9747
Phvul.006G084000.1	-	+	-	-	38.9755
Phvul.008G225900.1	-	-	+	-	38.976
Phvul.006G197100.1	-	-	-	+	38.9831
Phvul.006G026900.1	-	-	+	-	38.9831
Phvul.006G026700.1	-	-	+	-	38.9831
Phvul.004G144800.1	-	+	-	+	38.9831
Phvul.006G116900.1	-	-	+	+	38.9868
Phvul.006G116900.1	+	+	+	-	38.9868
Phvul.006G069400.1	-	-	+	-	38.9868
Phvul.010G066100.1	-	+	+	-	38.987
Phvul.001G062400.1	-	-	+	+	38.9881
Phvul.001G074600.1	-	+	+	+	38.9888
Phvul.001G127600.1	-	-	+	-	38.9896
Phvul.010G012200.1	+	+	+	+	38.9916
Phvul.008G172600.1	-	-	-	-	38.9937
Phvul.009G128800.1	-	-	+	+	38.9991
Phvul.002G047100.1	-	-	-	+	38.9994
Phvul.004G170400.1	-	+	+	+	39
Phvul.002G051000.1	-	+	+	-	39
Phvul.002G021000.1	-	+	+	-	39
Phvul.006G116800.1	-	-	-	-	39.0023
Phvul.005G014200.1	-	+	+	+	39.0041
Phvul.006G061100.1	-	-	+	-	39.0067
Phvul.009G256900.1	-	+	+	-	39.0093
Phvul.010G111800.1	-	+	+	-	39.0099
Phvul.011G171500.1	-	-	+	+	39.0123
Phvul.008G065100.1	-	+	+	+	39.0123
Phvul.008G065100.1	-	-	+	+	39.0123
Phvul.004G061200.1	-	-	-	-	39.0123
Phvul.002G216400.1	-	+	+	+	39.0127
Phvul.002G216400.1	-	-	+	-	39.0127
Phvul.009G111800.1	-	-	+	-	39.0152
Phvul.001G197100.1	-	-	+	+	39.0179
Phvul.001G197100.1	-	-	+	-	39.0179
Phvul.007G059600.1	-	-	+	-	39.0187
Phvul.007G250800.1	-	+	+	-	39.0203
Phvul.006G194000.1	-	+	+	-	39.0213
Phvul.009G210400.1	-	+	-	+	39.0244
Phvul.007G219500.1	-	-	+	+	39.0244
Phvul.006G092600.1	-	-	+	-	39.0244
Phvul.001G170000.1	-	-	+	+	39.0274
Phvul.009G210400.2	-	+	+	-	39.0291
Phvul.002G255200.1	-	-	-	+	39.0291
Phvul.005G022600.1	-	-	+	+	39.0295
Phvul.006G068000.1	-	+	+	+	39.0346
Phvul.007G115100.1	-	+	+	-	39.0351
Phvul.005G092900.1	-	-	+	-	39.0351
Phvul.006G219100.1	-	-	+	-	39.0364
Phvul.006G219100.1	-	-	+	-	39.0364
Phvul.011G192800.1	-	-	+	+	39.0397
Phvul.008G207500.1	-	+	+	-	39.0419
Phvul.009G129100.1	-	+	+	+	39.0438
Phvul.011G124500.1	-	+	+	-	39.0476
Phvul.011G124500.1	-	-	+	-	39.0476
Phvul.008G007000.1	-	-	+	-	39.0476
Phvul.001G007500.1	-	-	+	-	39.0487
Phvul.009G247800.1	-	+	+	+	39.0523
Phvul.008G201100.1	-	-	+	+	39.0523
Phvul.008G201100.1	-	+	+	-	39.0523
Phvul.005G102400.1	-	-	+	-	39.0533
Phvul.002G096400.1	-	-	-	+	39.0551
Phvul.009G254200.1	-	-	+	+	39.0558
Phvul.002G020200.1	-	-	+	-	39.0572
Phvul.007G271000.1	-	+	+	-	39.0585
Phvul.007G059600.2	-	-	+	-	39.0588
Phvul.005G042100.1	-	+	-	+	39.06
Phvul.005G042100.1	-	-	+	+	39.06
Phvul.004G141800.1	-	-	+	+	39.0625
Phvul.001G260900.1	-	+	+	+	39.0625
Phvul.008G119500.1	-	+	+	+	39.065
Phvul.004G094500.1	-	+	+	-	39.0675
Phvul.009G219400.1	-	-	+	-	39.0681
Phvul.002G006000.2	-	-	+	+	39.0681
Phvul.006G219100.2	-	-	+	-	39.0688
Phvul.007G241200.1	-	-	+	+	39.071
Phvul.006G049200.2	-	+	+	+	39.072
Phvul.001G092200.1	-	-	+	+	39.0773
Phvul.008G067900.1	-	-	+	-	39.0779
Phvul.001G257600.1	-	-	+	+	39.0782
Phvul.002G096400.2	-	-	+	+	39.0785
Phvul.001G011500.1	-	-	+	-	39.0794
Phvul.002G124800.1	-	+	+	+	39.0805
Phvul.002G124800.1	-	-	+	-	39.0805
Phvul.001G124900.4	-	+	+	+	39.0817
Phvul.009G187200.1	-	-	+	-	39.0869
Phvul.008G147100.1	-	-	-	-	39.0884
Phvul.005G185900.1	-	+	-	+	39.089
Phvul.008G020000.1	-	-	+	+	39.0895
Phvul.010G001000.1	-	-	+	-	39.0909
Phvul.010G084400.2	-	+	-	+	39.0971
Phvul.006G010800.1	-	-	+	-	39.0972
Phvul.010G110100.2	-	+	+	-	39.0977
Phvul.001G027900.1	-	-	+	-	39.0988
Phvul.002G252800.1	-	+	+	-	39.0991
Phvul.007G182200.2	-	-	+	+	39.1039
Phvul.001G092100.1	-	+	+	+	39.1045
Phvul.001G092100.1	-	-	+	+	39.1045
Phvul.001G092100.1	-	-	+	-	39.1045
Phvul.001G027800.1	-	+	+	+	39.1089
Phvul.001G027800.1	-	+	+	-	39.1089
Phvul.008G251900.1	-	-	-	+	39.1101
Phvul.002G081400.1	-	-	+	-	39.1104
Phvul.009G117200.1	-	-	+	+	39.1111
Phvul.009G117200.1	-	-	+	-	39.1111
Phvul.006G144000.1	-	+	+	+	39.1111
Phvul.002G186900.1	-	+	+	+	39.1129
Phvul.006G060600.1	-	+	-	+	39.1148
Phvul.011G212700.1	-	-	+	-	39.1247
Phvul.004G094100.1	-	-	+	-	39.1269
Phvul.008G188100.1	-	+	+	-	39.127
Phvul.007G200600.1	-	+	+	-	39.1304
Phvul.006G008100.1	-	-	-	+	39.1304
Phvul.005G088600.1	-	+	+	-	39.1304
Phvul.001G215600.1	-	+	+	+	39.1304
Phvul.001G215600.1	-	+	-	-	39.1304
Phvul.008G282100.1	-	-	+	+	39.1339
Phvul.008G204000.1	-	-	+	-	39.136
Phvul.010G122500.1	-	+	+	+	39.1371
Phvul.004G128400.1	-	+	+	+	39.1389
Phvul.009G046800.1	-	-	+	-	39.1403
Phvul.009G046400.1	-	-	+	-	39.1405
Phvul.008G064700.1	-	-	+	+	39.1414
Phvul.001G054200.1	-	+	+	+	39.1414
Phvul.007G147700.1	-	-	+	+	39.1437
Phvul.006G070100.1	-	-	+	+	39.1437
Phvul.006G070100.1	-	-	-	-	39.1437
Phvul.006G070100.1	-	-	+	-	39.1437
Phvul.008G211200.2	-	-	+	-	39.1459
Phvul.010G070000.1	-	-	+	+	39.1509
Phvul.006G107500.1	-	+	+	+	39.1509
Phvul.007G104200.1	-	-	+	+	39.1529
Phvul.002G288800.1	-	+	-	+	39.1534
Phvul.001G180100.1	-	+	+	+	39.1553
Phvul.002G050500.1	-	-	+	-	39.1572
Phvul.011G087600.2	-	+	-	+	39.1577
Phvul.009G201700.1	-	-	-	+	39.1581
Phvul.008G051100.1	-	-	-	+	39.1604
Phvul.004G177100.1	-	+	-	-	39.1608
Phvul.008G105100.1	-	-	+	+	39.1645
Phvul.007G075100.1	-	-	+	+	39.165
Phvul.005G046800.1	-	-	+	-	39.1667
Phvul.005G011700.1	-	-	+	-	39.1686
Phvul.005G011700.1	-	-	+	-	39.1686
Phvul.009G176700.1	-	-	+	+	39.1705
Phvul.006G012600.1	-	-	+	-	39.1714
Phvul.011G086900.1	-	+	+	+	39.172
Phvul.001G252800.1	-	-	+	-	39.181
Phvul.002G127700.1	-	+	-	+	39.1858
Phvul.002G127700.1	+	+	+	+	39.1858
Phvul.007G229000.2	-	+	+	-	39.1872
Phvul.011G187900.1	-	-	+	+	39.1892
Phvul.001G056800.1	-	-	+	-	39.1944
Phvul.009G244400.1	-	-	+	-	39.1952
Phvul.002G196100.1	-	+	+	+	39.1986
Phvul.002G196100.1	-	-	-	-	39.1986
Phvul.002G169900.1	-	-	+	-	39.2
Phvul.008G284800.1	-	+	+	+	39.2012
Phvul.004G004500.1	-	-	+	+	39.2019
Phvul.002G250800.1	-	-	+	+	39.2019
Phvul.004G047200.1	-	-	+	-	39.2027
Phvul.001G087400.1	-	-	+	-	39.2034
Phvul.009G001800.1	-	+	+	+	39.2045
Phvul.006G045900.1	-	-	+	+	39.2045
Phvul.008G080900.5	-	-	+	+	39.2057
Phvul.002G255200.2	-	-	-	+	39.2091
Phvul.008G000100.1	-	-	-	+	39.2098
Phvul.002G151200.1	-	-	+	+	39.2109
Phvul.008G161200.1	-	+	-	-	39.2122
Phvul.006G026100.1	-	-	+	-	39.2157
Phvul.006G026100.1	-	-	+	-	39.2157
Phvul.006G028100.1	-	-	+	-	39.2169
Phvul.008G087200.1	-	+	+	-	39.2179
Phvul.006G160000.1	-	-	-	-	39.2183
Phvul.009G249400.1	-	-	+	+	39.2197
Phvul.004G124200.1	-	+	-	+	39.2197
Phvul.004G076100.2	-	+	+	-	39.2205
Phvul.008G165500.1	-	+	+	-	39.2208
Phvul.006G099500.1	-	+	+	+	39.2231
Phvul.L010100.1	-	+	+	+	39.2233
Phvul.L010100.1	-	-	+	-	39.2233
Phvul.009G221600.1	-	-	+	-	39.2265
Phvul.008G217900.1	-	-	+	-	39.2265
Phvul.010G069200.1	-	-	+	-	39.2276
Phvul.L005400.1	-	-	+	-	39.229
Phvul.009G251400.1	-	+	+	-	39.2297
Phvul.009G251400.1	-	-	+	-	39.2297
Phvul.007G104200.2	-	-	+	+	39.2334
Phvul.005G141000.2	-	+	+	-	39.2354
Phvul.001G268100.1	-	-	+	+	39.2371
Phvul.010G001500.1	-	-	+	-	39.2405
Phvul.008G149100.1	-	-	+	-	39.2405
Phvul.001G062200.1	-	-	+	-	39.2435
Phvul.001G041500.1	-	-	-	-	39.2453
Phvul.001G041500.1	-	+	+	-	39.2453
Phvul.001G041500.1	-	+	+	-	39.2453
Phvul.010G121800.1	-	-	+	+	39.2478
Phvul.010G006600.1	-	+	+	+	39.2508
Phvul.002G050500.2	-	-	+	-	39.2523
Phvul.007G061100.1	-	-	+	-	39.2548
Phvul.009G114200.1	-	-	+	-	39.2562
Phvul.002G081900.1	-	-	-	+	39.2593
Phvul.002G081900.1	-	-	+	+	39.2593
Phvul.001G168500.1	-	-	+	+	39.2593
Phvul.001G168500.1	-	-	+	-	39.2593
Phvul.004G047000.1	-	-	+	-	39.2617
Phvul.001G009600.1	-	-	-	-	39.2628
Phvul.010G155500.1	-	-	+	-	39.2638
Phvul.004G112100.2	-	+	+	+	39.2648
Phvul.007G022400.1	-	-	+	-	39.2655
Phvul.006G118800.1	-	+	+	-	39.2655
Phvul.006G151100.1	-	-	-	+	39.2678
Phvul.002G098700.1	-	+	-	+	39.2689
Phvul.009G212600.1	-	-	+	-	39.2694
Phvul.009G212600.1	-	-	+	-	39.2694
Phvul.002G078900.1	-	-	+	-	39.2694
Phvul.001G100800.1	-	-	+	-	39.2694
Phvul.007G197500.1	-	+	+	+	39.2704
Phvul.002G106400.1	-	+	+	-	39.2713
Phvul.010G021400.1	-	+	+	-	39.2734
Phvul.010G021400.1	-	-	+	-	39.2734
Phvul.006G186900.1	-	-	+	-	39.2739
Phvul.011G191400.1	-	-	+	+	39.2759
Phvul.005G129400.1	-	-	+	-	39.2777
Phvul.002G265100.1	-	+	+	+	39.2804
Phvul.009G047600.2	-	+	+	+	39.2819
Phvul.010G041700.1	-	+	+	+	39.2857
Phvul.007G121600.1	-	+	+	-	39.2857
Phvul.004G018600.1	-	+	+	-	39.2857
Phvul.001G080400.2	-	-	+	-	39.2857
Phvul.007G241400.1	-	+	+	+	39.2897
Phvul.007G241400.1	-	-	+	-	39.2897
Phvul.004G092000.1	-	+	+	+	39.2898
Phvul.002G157200.1	-	+	-	+	39.2901
Phvul.004G051100.1	-	+	+	+	39.2904
Phvul.004G051100.1	-	-	+	-	39.2904
Phvul.001G105100.1	-	+	+	+	39.2909
Phvul.007G210800.1	-	+	+	+	39.2966
Phvul.007G210800.1	-	-	+	-	39.2966
Phvul.011G016600.1	-	-	+	+	39.2984
Phvul.011G051000.2	-	-	+	-	39.3013
Phvul.009G046800.2	-	-	+	-	39.3023
Phvul.008G125700.1	-	-	+	-	39.303
Phvul.006G069000.1	-	+	+	+	39.3064
Phvul.002G286900.1	-	-	+	+	39.3064
Phvul.009G027600.1	-	-	-	+	39.3072
Phvul.009G050900.1	-	-	+	-	39.3094
Phvul.011G029200.1	-	-	-	-	39.312
Phvul.007G277100.1	-	-	+	-	39.3126
Phvul.007G197600.1	-	+	+	+	39.3152
Phvul.001G051400.1	-	-	+	+	39.3154
Phvul.008G065000.1	-	-	+	+	39.3162
Phvul.006G029700.1	-	-	+	-	39.3162
Phvul.010G144400.1	-	-	-	-	39.3195
Phvul.011G100100.1	-	-	-	+	39.3197
Phvul.011G100100.1	-	+	+	+	39.3197
Phvul.007G241500.1	-	+	+	+	39.3208
Phvul.L008700.1	-	-	+	+	39.3229
Phvul.008G015100.1	-	+	+	-	39.3237
Phvul.007G059200.1	-	-	+	-	39.3238
Phvul.006G050100.1	-	-	+	+	39.3238
Phvul.009G099200.1	-	-	+	-	39.3258
Phvul.010G011000.1	-	-	-	-	39.33
Phvul.004G119700.1	-	+	-	+	39.3314
Phvul.009G119200.1	-	-	+	+	39.3333
Phvul.004G112100.1	-	+	-	+	39.3333
Phvul.004G112100.1	-	-	+	-	39.3333
Phvul.002G288100.1	-	-	-	+	39.3333
Phvul.002G288100.1	-	-	+	+	39.3333
Phvul.008G080900.2	-	-	+	+	39.3342
Phvul.011G158100.1	-	+	+	-	39.3365
Phvul.009G214800.1	-	-	+	-	39.3375
Phvul.006G190100.2	-	+	-	-	39.3401
Phvul.006G121800.1	-	-	+	+	39.3424
Phvul.005G071100.1	-	+	+	+	39.3428
Phvul.005G071100.1	-	+	+	-	39.3428
Phvul.008G000500.1	-	+	+	+	39.3443
Phvul.002G284000.1	-	+	+	-	39.346
Phvul.007G007600.1	-	-	+	-	39.3484
Phvul.001G081800.1	-	-	+	+	39.3498
Phvul.001G081800.1	-	-	+	+	39.3498
Phvul.001G081800.1	-	-	+	-	39.3498
Phvul.001G081800.1	-	-	+	-	39.3498
Phvul.001G205400.1	-	+	+	-	39.3502
Phvul.002G187400.1	-	-	+	-	39.3506
Phvul.002G086700.1	-	+	-	+	39.3506
Phvul.008G270800.1	-	+	+	-	39.3519
Phvul.001G085700.1	-	-	+	+	39.3519
Phvul.001G085700.1	-	-	+	-	39.3519
Phvul.010G109000.1	-	-	+	-	39.3524
Phvul.011G004500.1	-	+	-	-	39.3536
Phvul.010G162500.1	-	+	+	-	39.3548
Phvul.011G009000.1	-	-	+	-	39.3564
Phvul.010G078900.1	-	-	+	-	39.3593
Phvul.008G207100.1	-	-	+	+	39.3597
Phvul.005G121200.1	-	-	+	-	39.3602
Phvul.011G159100.1	-	+	+	-	39.3671
Phvul.007G090200.1	-	-	-	-	39.3673
Phvul.010G154800.1	-	+	+	+	39.3675
Phvul.002G007000.1	-	+	+	-	39.3686
Phvul.011G096500.1	-	-	+	-	39.369
Phvul.005G087100.1	-	-	+	+	39.3696
Phvul.010G050400.1	-	-	+	+	39.3701
Phvul.004G117000.1	-	-	+	-	39.3753
Phvul.011G086800.1	-	-	+	-	39.38
Phvul.008G110200.1	-	-	+	-	39.3805
Phvul.006G085400.2	-	-	+	+	39.3805
Phvul.004G014100.1	-	+	+	-	39.3819
Phvul.009G001500.1	-	-	+	+	39.3829
Phvul.001G166700.1	-	-	+	+	39.3846
Phvul.011G091600.1	-	-	-	+	39.3852
Phvul.006G047600.1	-	+	+	+	39.3858
Phvul.001G057900.2	-	-	+	+	39.3858
Phvul.005G151900.1	-	+	+	-	39.3911
Phvul.008G112500.1	-	-	+	-	39.3913
Phvul.011G141100.1	-	-	+	-	39.3939
Phvul.008G076200.1	-	+	+	+	39.3939
Phvul.008G076200.1	-	-	+	+	39.3939
Phvul.008G010200.1	-	-	-	+	39.3939
Phvul.007G059900.1	-	-	+	-	39.3939
Phvul.005G106000.1	-	-	+	-	39.3939
Phvul.002G188200.1	-	-	+	-	39.3939
Phvul.010G144400.2	-	-	-	-	39.3969
Phvul.010G054800.2	-	-	-	+	39.3973
Phvul.002G295900.1	-	-	+	+	39.3979
Phvul.001G255000.1	-	-	-	-	39.4004
Phvul.001G255000.1	-	-	+	-	39.4004
Phvul.001G018500.1	-	-	+	-	39.4005
Phvul.001G018500.1	-	-	+	-	39.4005
Phvul.001G018500.1	-	-	+	-	39.4005
Phvul.006G006400.1	-	+	+	+	39.4012
Phvul.006G117700.1	-	+	+	+	39.4013
Phvul.010G076400.1	-	-	+	+	39.4015
Phvul.011G010100.1	-	+	+	+	39.4048
Phvul.001G079000.1	-	-	+	+	39.4052
Phvul.008G055800.1	-	+	-	+	39.4068
Phvul.006G047400.1	-	+	+	-	39.4081
Phvul.004G070000.1	-	+	+	+	39.4095
Phvul.006G074200.1	-	-	-	-	39.4112
Phvul.001G158800.1	-	-	-	-	39.4113
Phvul.004G042100.1	-	+	+	-	39.4125
Phvul.004G042100.1	-	-	+	-	39.4125
Phvul.011G124900.1	-	-	+	-	39.4144
Phvul.006G195900.1	-	+	+	-	39.415
Phvul.008G085500.1	-	-	+	-	39.4161
Phvul.007G108600.1	-	+	+	-	39.418
Phvul.004G140200.1	-	-	+	-	39.418
Phvul.006G025500.1	-	-	+	-	39.4203
Phvul.011G161000.1	-	+	+	+	39.4205
Phvul.009G118400.2	-	-	+	-	39.4216
Phvul.004G101800.1	-	-	+	+	39.4247
Phvul.007G101400.1	-	-	+	-	39.4256
Phvul.011G151600.1	-	+	+	+	39.4265
Phvul.011G151600.1	-	-	+	+	39.4265
Phvul.011G117400.1	-	-	+	-	39.4265
Phvul.007G126700.1	-	-	-	+	39.4265
Phvul.011G100700.1	-	-	+	-	39.4279
Phvul.002G256100.1	-	+	+	+	39.4309
Phvul.001G155400.1	-	-	+	+	39.4316
Phvul.008G154900.2	-	-	+	+	39.433
Phvul.002G167100.1	-	+	+	+	39.4345
Phvul.011G192100.1	-	-	+	+	39.4366
Phvul.008G262400.1	-	+	-	+	39.4366
Phvul.006G156100.1	-	-	+	+	39.4372
Phvul.002G091200.1	-	+	+	-	39.4378
Phvul.008G220900.1	-	-	+	+	39.4393
Phvul.004G115000.2	-	-	+	-	39.4393
Phvul.008G129200.1	-	-	+	+	39.4444
Phvul.005G052000.1	-	+	+	-	39.445
Phvul.011G181000.1	-	+	+	+	39.4464
Phvul.004G042200.1	-	-	-	+	39.4477
Phvul.005G125700.1	-	-	+	-	39.4515
Phvul.002G102800.1	-	-	+	-	39.4522
Phvul.010G058200.2	-	+	+	-	39.4536
Phvul.011G182800.1	-	-	+	+	39.4548
Phvul.011G116500.1	-	-	+	-	39.4558
Phvul.011G101600.1	-	-	-	-	39.4564
Phvul.001G191400.1	-	+	+	+	39.4575
Phvul.001G074900.1	-	-	+	-	39.4578
Phvul.009G251200.1	-	-	+	-	39.4584
Phvul.011G172000.2	-	-	-	+	39.4595
Phvul.011G211000.1	-	+	+	-	39.4602
Phvul.006G124100.1	-	+	-	+	39.4604
Phvul.008G191200.1	-	-	+	-	39.4606
Phvul.008G046700.1	-	-	+	-	39.4608
Phvul.001G169600.1	-	+	+	+	39.4671
Phvul.002G292900.1	-	-	+	+	39.4683
Phvul.008G111700.1	-	+	+	+	39.4712
Phvul.008G111700.1	-	-	+	+	39.4712
Phvul.002G125700.1	-	-	+	-	39.4737
Phvul.002G069200.1	-	-	+	-	39.4737
Phvul.007G220600.1	-	+	+	+	39.4768
Phvul.001G095100.1	-	+	-	+	39.4775
Phvul.002G196500.1	-	+	+	+	39.4822
Phvul.002G164200.1	-	+	-	+	39.4831
Phvul.011G044200.1	-	-	-	+	39.4844
Phvul.011G086500.1	-	+	-	+	39.4858
Phvul.001G144800.1	-	-	+	-	39.4872
Phvul.001G174200.1	-	+	+	-	39.4908
Phvul.001G240000.1	-	+	+	+	39.4912
Phvul.006G190100.1	-	-	-	-	39.4923
Phvul.009G187400.1	-	+	+	+	39.4966
Phvul.002G187100.1	-	+	+	-	39.4966
Phvul.011G204700.1	-	+	+	+	39.5
Phvul.011G164200.1	-	-	+	+	39.5
Phvul.001G218900.1	-	+	+	+	39.5003
Phvul.004G092200.1	-	-	+	-	39.5062
Phvul.001G227200.1	-	+	+	-	39.5062
Phvul.008G289000.1	-	+	+	-	39.5076
Phvul.001G096700.1	-	+	+	+	39.5082
Phvul.001G096700.1	-	-	+	-	39.5082
Phvul.004G144800.2	-	+	-	+	39.5105
Phvul.007G125400.1	-	-	-	-	39.5117
Phvul.011G151600.2	-	-	+	+	39.5127
Phvul.007G121700.1	-	+	+	+	39.5128
Phvul.006G151000.1	-	-	+	-	39.5129
Phvul.005G105700.1	-	-	+	-	39.5161
Phvul.001G014800.1	-	-	+	+	39.517
Phvul.004G001200.1	-	+	-	+	39.517
Phvul.004G001200.1	-	-	-	+	39.517
Phvul.009G188200.1	-	-	+	-	39.52
Phvul.006G118000.1	-	-	+	+	39.5206
Phvul.009G079400.1	-	+	+	+	39.5235
Phvul.009G079400.1	-	-	+	+	39.5235
Phvul.008G281100.1	-	-	+	-	39.5238
Phvul.008G154700.1	-	-	+	-	39.5238
Phvul.004G160100.1	-	-	-	+	39.526
Phvul.001G115800.1	-	-	+	-	39.5286
Phvul.001G260400.1	-	+	-	+	39.5288
Phvul.001G260400.1	-	+	+	+	39.5288
Phvul.010G111700.1	-	-	+	+	39.5298
Phvul.005G041000.1	-	-	-	+	39.5299
Phvul.007G191900.1	-	-	+	+	39.5313
Phvul.006G165800.1	-	+	+	+	39.5349
Phvul.005G125900.1	-	-	+	-	39.5349
Phvul.011G052600.1	-	-	+	+	39.5382
Phvul.008G251100.1	-	+	+	-	39.5393
Phvul.002G010400.1	-	-	+	-	39.5441
Phvul.004G118700.1	-	+	+	+	39.5458
Phvul.007G015100.1	-	-	-	+	39.5464
Phvul.008G281200.1	-	-	+	-	39.5466
Phvul.010G142100.1	-	+	-	+	39.548
Phvul.006G182600.1	-	-	+	-	39.548
Phvul.005G114700.1	-	+	+	-	39.548
Phvul.002G177700.1	-	+	+	+	39.5489
Phvul.008G244100.1	-	+	+	+	39.5498
Phvul.004G062000.1	-	-	-	-	39.5512
Phvul.011G118900.1	-	+	+	+	39.554
Phvul.001G012100.1	-	+	+	+	39.5563
Phvul.001G072100.1	-	-	-	+	39.559
Phvul.001G072100.1	-	-	+	+	39.559
Phvul.002G041400.1	-	+	+	+	39.5597
Phvul.002G222100.1	-	+	+	+	39.5604
Phvul.005G116200.1	-	-	+	-	39.5618
Phvul.001G026500.1	-	+	+	-	39.5667
Phvul.008G247900.1	-	-	+	-	39.5683
Phvul.007G185800.1	-	+	-	+	39.5709
Phvul.006G026800.1	-	-	+	-	39.5735
Phvul.005G120100.1	-	+	+	+	39.5735
Phvul.004G102100.1	-	-	+	-	39.5738
Phvul.001G160100.1	-	-	+	+	39.577
Phvul.001G160100.1	-	-	+	+	39.577
Phvul.001G160100.1	-	+	+	-	39.577
Phvul.006G077100.1	-	+	+	+	39.5778
Phvul.002G264100.1	-	-	+	-	39.5778
Phvul.005G055700.1	-	-	+	-	39.5789
Phvul.010G060600.1	-	-	+	+	39.5797
Phvul.L006000.1	-	-	+	-	39.5833
Phvul.008G200100.2	-	-	-	-	39.5887
Phvul.008G211200.1	-	-	-	+	39.5947
Phvul.007G100800.1	-	+	+	-	39.604
Phvul.005G100600.1	-	+	+	-	39.604
Phvul.008G008200.1	-	+	+	+	39.6051
Phvul.009G114800.1	-	-	+	-	39.6053
Phvul.011G116700.1	-	+	+	-	39.6078
Phvul.008G269200.1	-	-	+	-	39.6078
Phvul.009G065900.1	-	-	+	-	39.6135
Phvul.008G121600.1	-	-	+	-	39.6135
Phvul.002G110200.1	-	-	-	+	39.6147
Phvul.002G110200.1	-	-	+	+	39.6147
Phvul.009G148100.1	-	-	+	-	39.6149
Phvul.008G109800.1	-	-	-	+	39.6161
Phvul.011G081200.1	-	-	+	-	39.6189
Phvul.001G174100.1	-	+	+	-	39.6201
Phvul.008G200100.1	-	-	-	-	39.6203
Phvul.009G205500.1	-	+	+	-	39.6226
Phvul.006G021100.1	-	+	-	+	39.6226
Phvul.006G021100.1	-	-	+	+	39.6226
Phvul.006G021100.1	-	-	+	+	39.6226
Phvul.011G000100.1	-	+	+	-	39.6262
Phvul.008G160100.1	-	-	+	-	39.6328
Phvul.001G142600.1	-	+	+	-	39.6332
Phvul.011G048800.1	-	+	+	-	39.6336
Phvul.010G069900.1	-	-	+	-	39.6341
Phvul.005G051400.1	-	-	+	+	39.6341
Phvul.006G048200.1	-	-	+	+	39.6349
Phvul.008G218000.1	-	-	+	-	39.6409
Phvul.009G115700.1	-	+	-	+	39.6444
Phvul.008G116100.1	-	+	+	+	39.6462
Phvul.011G186100.1	-	+	+	+	39.6465
Phvul.011G186100.1	-	-	+	+	39.6465
Phvul.006G212900.1	-	+	+	+	39.6469
Phvul.001G124900.1	-	-	+	+	39.6484
Phvul.001G124900.1	-	-	+	+	39.6484
Phvul.005G115400.1	-	-	+	-	39.6501
Phvul.007G165900.1	-	-	+	+	39.6527
Phvul.009G047100.1	-	+	+	-	39.6552
Phvul.002G045900.1	-	-	+	-	39.6584
Phvul.005G071700.1	-	-	+	-	39.6594
Phvul.005G122600.1	-	-	-	+	39.6597
Phvul.004G069100.1	-	+	+	+	39.6605
Phvul.011G204600.1	-	+	+	+	39.661
Phvul.008G200000.1	-	+	-	-	39.661
Phvul.010G155100.1	-	-	+	-	39.6624
Phvul.001G120500.1	-	+	+	+	39.6624
Phvul.001G046600.1	-	+	-	-	39.6636
Phvul.007G175700.1	-	-	+	-	39.6637
Phvul.011G067600.1	-	+	-	+	39.6642
Phvul.007G167900.1	-	+	+	+	39.6648
Phvul.004G145800.1	-	-	-	+	39.6648
Phvul.006G104200.1	-	-	+	+	39.6694
Phvul.005G141700.1	-	+	+	+	39.6709
Phvul.007G205400.1	-	-	+	-	39.6714
Phvul.010G080200.1	-	-	+	+	39.6728
Phvul.004G056500.1	-	-	+	-	39.6728
Phvul.010G081500.1	-	-	+	+	39.6732
Phvul.006G082400.1	-	-	-	+	39.6745
Phvul.002G107600.1	-	+	+	+	39.6752
Phvul.001G076800.1	-	+	-	+	39.6779
Phvul.009G172400.1	-	-	+	+	39.6802
Phvul.007G281000.1	-	-	-	-	39.6802
Phvul.009G152000.1	-	+	+	+	39.6825
Phvul.005G028000.1	-	-	+	+	39.6825
Phvul.002G079100.1	-	-	+	-	39.6825
Phvul.008G244100.2	-	+	+	+	39.685
Phvul.002G112600.1	-	+	+	+	39.6861
Phvul.004G087600.1	-	-	+	-	39.688
Phvul.010G055900.4	-	-	-	-	39.6887
Phvul.008G017100.1	-	+	-	+	39.689
Phvul.008G017100.1	-	+	+	-	39.689
Phvul.005G064100.1	-	-	-	-	39.6898
Phvul.007G214800.1	-	+	-	+	39.6954
Phvul.007G214800.1	-	+	-	+	39.6954
Phvul.L007100.1	-	-	+	+	39.697
Phvul.008G146200.1	-	-	+	-	39.6978
Phvul.004G101200.1	-	-	+	-	39.7004
Phvul.001G244700.1	-	+	-	+	39.7017
Phvul.001G079400.1	-	-	+	-	39.7043
Phvul.006G200400.1	-	-	+	+	39.7059
Phvul.011G017500.1	-	-	+	+	39.7077
Phvul.002G007700.1	-	-	+	-	39.7143
Phvul.007G201600.1	-	+	-	+	39.7207
Phvul.009G174200.1	-	-	+	-	39.7222
Phvul.001G158900.1	-	+	+	+	39.7233
Phvul.004G052700.1	-	-	-	+	39.7237
Phvul.001G172500.1	-	-	-	-	39.7237
Phvul.007G194800.1	-	+	+	+	39.7247
Phvul.007G168600.1	-	+	-	+	39.7247
Phvul.011G146400.1	-	-	+	-	39.726
Phvul.008G211800.1	-	+	-	+	39.726
Phvul.008G211800.1	-	-	+	-	39.726
Phvul.005G018900.1	-	+	+	-	39.726
Phvul.009G254800.1	-	+	+	+	39.7284
Phvul.001G027200.1	-	+	+	-	39.7297
Phvul.010G116400.1	-	-	+	+	39.7333
Phvul.010G009200.1	-	+	+	-	39.7361
Phvul.004G098900.1	-	-	+	-	39.7373
Phvul.006G151700.1	-	-	+	-	39.7375
Phvul.008G106200.1	-	-	+	-	39.738
Phvul.006G106200.1	-	-	+	-	39.7408
Phvul.001G174500.1	-	+	+	-	39.7408
Phvul.009G247000.1	-	-	-	+	39.7436
Phvul.008G175900.1	-	-	+	-	39.7436
Phvul.001G210800.1	-	-	+	-	39.7436
Phvul.002G281500.1	-	-	+	-	39.7461
Phvul.009G218700.1	-	+	+	-	39.7504
Phvul.010G101500.1	-	-	+	-	39.7508
Phvul.005G176800.1	-	-	-	+	39.7523
Phvul.008G064900.1	-	-	+	+	39.7531
Phvul.004G079900.1	-	-	+	+	39.7536
Phvul.008G149200.1	-	-	+	-	39.7554
Phvul.001G019400.1	-	+	+	+	39.7564
Phvul.004G042100.2	-	-	+	-	39.7574
Phvul.009G228400.2	-	+	+	+	39.7577
Phvul.009G261500.1	-	-	+	-	39.7605
Phvul.007G259600.1	-	-	-	+	39.7655
Phvul.010G155600.1	-	-	+	-	39.7661
Phvul.009G206100.1	-	-	-	+	39.7661
Phvul.008G122600.1	-	-	+	+	39.7661
Phvul.002G276800.1	-	+	+	+	39.7661
Phvul.001G149000.1	-	+	-	+	39.7661
Phvul.009G176200.1	-	-	+	-	39.7668
Phvul.011G101200.1	-	-	+	-	39.7701
Phvul.011G101200.1	-	-	+	-	39.7701
Phvul.010G065500.1	-	+	-	+	39.7727
Phvul.001G218100.1	-	-	-	+	39.7727
Phvul.001G218100.1	-	+	+	+	39.7727
Phvul.001G218100.1	-	-	-	-	39.7727
Phvul.007G161100.1	-	+	-	+	39.7749
Phvul.011G081100.1	-	-	+	-	39.7753
[truncated: 4,170 more rows]

## Sheet: Hoja2
Phvul.010G000100.1	25.25	48.0469
Phvul.010G000200.1	26.49	42.5203
Phvul.010G000300.1	25.62	43.5989
Phvul.010G000400.1	28.42	34.9301
Phvul.010G000500.1	25.48	44.6683
Phvul.010G000500.2	25.47	44.6989
Phvul.010G000600.1	25.52	43.869
Phvul.010G000700.3	25.54	42.8639
Phvul.010G000700.1	25.78	41.3277
Phvul.010G000700.2	25.77	41.391
Phvul.010G000800.1	27.57	35.0448
Phvul.010G000900.1	26.84	38.9558
Phvul.010G001000.1	26.33	39.0909
Phvul.010G001100.1	26	41.5919
Phvul.010G001100.2	25.98	41.2776
Phvul.010G001200.1	25.58	43.8369
Phvul.010G001300.1	24.86	46.8882
Phvul.010G001400.1	26.2	41.1255
Phvul.010G001500.1	26.22	39.2405
Phvul.010G001600.1	26.8	41.2198
Phvul.010G001700.1	25.3	45.2653
Phvul.010G001800.1	25.9	42.7438
Phvul.010G001900.1	25.34	42.7966
Phvul.010G002000.1	26.44	38.3346
Phvul.010G002100.1	24.48	51.7139
Phvul.010G002200.1	26.67	38.8158
Phvul.010G002300.1	26.73	36.6013
Phvul.010G002400.1	28.29	33.7209
Phvul.010G002500.1	26.58	38.9073
Phvul.010G002600.1	25.62	42.6194
Phvul.010G002700.1	25.59	44.1634
Phvul.010G002800.1	25.46	45.6024
Phvul.010G002900.1	25.45	41.573
Phvul.010G003000.1	25.4	44.2849
Phvul.010G003100.1	26.17	40.4456
Phvul.010G003200.1	25.75	40.2116
Phvul.010G003300.1	25.28	46.3166
Phvul.010G003400.1	27.41	41.0628
Phvul.010G003500.1	26.63	50.2415
Phvul.010G003600.1	25.81	43.4783
Phvul.010G003700.1	25.97	40.6855
Phvul.010G003800.1	26.24	39.8401
Phvul.010G003900.1	25.79	38.0769
Phvul.010G004000.1	26.17	40
Phvul.010G004100.1	26.06	46.2564
Phvul.010G004200.1	26.06	39.1137
Phvul.010G004300.1	25.9	43.264
Phvul.010G004400.1	25.85	40.6542
Phvul.010G004500.1	25.51	44.7229
Phvul.010G004600.2	25.5	41.5823
Phvul.010G004600.1	25.46	41.6319
Phvul.010G004700.2	26.13	38.7571
Phvul.010G004700.1	26.12	38.8617
Phvul.010G004800.1	25.65	40.7216
Phvul.010G004900.1	26.26	38.6431
Phvul.010G005000.1	25.42	43.2836
Phvul.010G005100.1	25.4	42.7916
Phvul.010G005200.1	25.05	56.2853
Phvul.010G005300.1	25.82	42.4889
Phvul.010G005400.1	25.81	41.745
Phvul.010G005500.1	25.92	41.4097
Phvul.010G005600.1	26.27	41.4213
Phvul.010G005700.2	26.17	40.2722
Phvul.010G005700.3	26.19	40.4004
Phvul.010G005700.1	26.07	40.0496
Phvul.010G005800.1	25.7	44.5108
Phvul.010G005900.1	25.08	50.1999
Phvul.010G006000.1	26.22	42.7796
Phvul.010G006100.1	25.74	42.8112
Phvul.010G006200.1	26.85	38.99
Phvul.010G006300.1	26.6	39.69
Phvul.010G006400.1	24.99	47.0489
Phvul.010G006500.1	26.5	42.3529
Phvul.010G006600.1	26.63	39.2508
Phvul.010G006700.1	24.76	46.124
Phvul.010G006800.1	26.34	38.6525
Phvul.010G006900.1	25.63	42.1667
Phvul.010G007000.1	26.65	38.2456
Phvul.010G007100.1	25.25	44.347
Phvul.010G007200.1	26.6	39.1588
Phvul.010G007300.1	26.82	41.6149
Phvul.010G007400.1	24.71	48.4812
Phvul.010G007500.1	26.12	40.4576
Phvul.010G007600.1	25.66	44.3506
Phvul.010G007700.1	25.28	44.7086
Phvul.010G007800.1	26.21	39.8271
Phvul.010G007900.1	26.09	40
Phvul.010G008000.1	25.28	45.089
Phvul.010G008100.1	26.01	40.8635
Phvul.010G008200.1	26.03	40.3093
Phvul.010G008200.2	26.04	40.2676
Phvul.010G008300.1	25.82	41.2632
Phvul.010G008400.1	25.86	41.687
Phvul.010G008500.1	24.39	52.1452
Phvul.010G008600.1	26.13	41.7219
Phvul.010G008700.1	26.21	39.7818
Phvul.010G008800.1	26.62	37.3783
Phvul.010G008900.1	26.86	38.0137
Phvul.010G009000.1	25.47	44.3953
Phvul.010G009100.1	25.5	42.716
Phvul.010G009200.1	25.82	39.7361
Phvul.010G009300.1	25.62	42.1158
Phvul.010G009400.1	26.65	39.0081
Phvul.010G009400.2	26.76	39.1487
Phvul.010G009500.1	27.05	37.5201
Phvul.010G009600.1	25.75	43.1046
Phvul.010G009700.1	26.45	38.1022
Phvul.010G009800.1	24.98	43.8974
Phvul.010G009900.1	25.51	43.4555
Phvul.010G010000.1	24.69	43.4817
Phvul.010G010100.2	26.28	40.1338
Phvul.010G010100.1	26.19	40.2533
Phvul.010G010200.1	25.25	42.6442
Phvul.010G010300.1	26.09	41.685
Phvul.010G010400.1	25.95	41.9868
Phvul.010G010500.1	25.53	42.0848
Phvul.010G010600.1	27.28	38.9286
Phvul.010G010700.1	26.3	40.3922
Phvul.010G010800.1	28.22	34.0147
Phvul.010G010900.1	26.26	38.7224
Phvul.010G011000.1	26.17	39.33
Phvul.010G011100.1	25.52	41.9799
Phvul.010G011200.1	26.06	41.3641
Phvul.010G011300.1	26.97	39.188
Phvul.010G011400.1	26.57	38.6993
Phvul.010G011500.1	26.18	41.4929
Phvul.010G011600.1	25.37	44.3973
Phvul.010G011700.1	25.36	42.5391
Phvul.010G011800.1	25.37	45.5432
Phvul.010G011800.2	25.44	44.6346
Phvul.010G011900.1	25.88	41.8118
Phvul.010G012000.1	26.01	40.1422
Phvul.010G012100.1	24.81	50.939
Phvul.010G012200.1	27.77	38.9916
Phvul.010G012300.1	26.5	41.6529
Phvul.010G012400.1	25.73	41.0606
Phvul.010G012500.1	26.48	38.8988
Phvul.010G012600.1	26.16	39.5565
Phvul.010G012700.1	26.16	39.4244
Phvul.010G012800.1	25.57	42.9862
Phvul.010G012900.1	26.11	40.5006
Phvul.010G013000.1	26.02	41.453
Phvul.010G013100.1	25.47	42.687
Phvul.010G013200.1	25.43	43.1682
Phvul.010G013300.1	25	48.4446
Phvul.010G013400.1	26.65	41.0397
Phvul.010G013500.1	25.04	48.8335
Phvul.010G013600.1	26.34	38.3363
Phvul.010G013700.1	26.57	37.8422
Phvul.010G013800.1	25.6	42.1219
Phvul.010G013900.1	27.82	41.4414
Phvul.010G014000.1	25.52	42.2348
Phvul.010G014100.1	25.35	44.6112
Phvul.010G014200.1	26.18	40.0207
Phvul.010G014300.1	25.28	45.5977
Phvul.010G014400.1	27.2	42.268
Phvul.010G014500.1	25.6	40.6484
Phvul.010G014600.3	26.54	38.3298
Phvul.010G014600.1	26.29	39.1019
Phvul.010G014600.2	26.33	37.9802
Phvul.010G014700.1	27.07	36.2069
Phvul.010G014800.1	26.14	40.8816
Phvul.010G014900.1	27.17	37.4122
Phvul.010G015000.1	25.34	44.6537
Phvul.010G015100.1	25.62	41.791
Phvul.010G015200.1	25.61	43.1402
Phvul.010G015300.1	26	42.6849
Phvul.010G015400.1	26.3	39.6964
Phvul.010G015500.1	25.8	39.8536
Phvul.010G015500.2	25.81	39.7692
Phvul.010G015600.1	25.93	40.7807
Phvul.010G015700.1	25.77	41.4907
Phvul.010G015800.1	25.39	45.1722
Phvul.010G015900.1	26.3	40.1884
Phvul.010G016000.1	25.53	43.4495
Phvul.010G016100.1	26.3	44.0495
Phvul.010G016200.1	25.42	54.6841
Phvul.010G016300.1	25.92	40.1769
Phvul.010G016400.1	27.12	36.5134
Phvul.010G016500.1	25.41	42.6782
Phvul.010G016600.1	26.49	39.4347
Phvul.010G016700.1	26.42	38.9257
Phvul.010G016800.1	26.29	40.3701
Phvul.010G016900.1	25.78	41.8728
Phvul.010G017000.1	26.68	39.3182
Phvul.010G017100.1	26.26	40.201
Phvul.010G017200.1	25.08	44.2387
Phvul.010G017300.1	25.66	42.4893
Phvul.010G017400.1	25.41	43.5358
Phvul.010G017500.1	27.1	36.4632
Phvul.010G017600.1	25.71	42.3782
Phvul.010G017700.1	26.32	40.1985
Phvul.010G017800.1	27.3	35.9621
Phvul.010G017900.1	27.18	36.4734
Phvul.010G018000.1	26.1	39.9668
Phvul.010G018100.1	27.16	36
Phvul.010G018200.1	26.65	39.7797
Phvul.010G018300.1	26.14	39.9111
Phvul.010G018400.1	26.19	38.8318
Phvul.010G018500.1	26.76	37.2677
Phvul.010G018600.1	26.55	39.2458
Phvul.010G018700.1	24.94	49.1039
Phvul.010G018700.2	25.18	51.2945
Phvul.010G018800.2	25.52	42.6143
Phvul.010G018800.3	25.52	42.6372
Phvul.010G018800.4	25.52	42.6035
Phvul.010G018800.5	25.52	42.621
Phvul.010G018800.6	25.52	42.6318
Phvul.010G018800.1	25.51	42.6653
Phvul.010G018800.7	25.51	42.6545
Phvul.010G018800.8	25.51	42.6479
Phvul.010G018900.2	26.42	38.8082
Phvul.010G018900.1	26.42	38.8331
Phvul.010G019000.1	27.61	36.7521
Phvul.010G019100.1	25.55	41.7162
Phvul.010G019200.2	26.09	42.275
Phvul.010G019200.1	26.1	41.4373
Phvul.010G019300.1	27.68	37.3545
Phvul.010G019400.1	25.3	46.0317
Phvul.010G019500.1	25.65	41.3201
Phvul.010G019600.1	25.58	41.41
Phvul.010G019700.1	23.49	46.6077
Phvul.010G019800.1	26.83	36.5625
Phvul.010G019900.1	24.82	52.2965
Phvul.010G020000.1	26	40.6402
Phvul.010G020100.1	26.02	40.8919
Phvul.010G020200.1	25.77	42.0342
Phvul.010G020300.1	26.88	39.2484
Phvul.010G020400.1	25.94	46.4539
Phvul.010G020500.1	25.57	41.5174
Phvul.010G020600.1	25.4	41.0737
Phvul.010G020700.1	25.78	42.2788
Phvul.010G020800.1	25.68	42.585
Phvul.010G020900.1	24.92	46.5309
Phvul.010G021000.1	26.25	39.2204
Phvul.010G021100.1	26.8	38.1693
Phvul.010G021200.1	26.15	41.5
Phvul.010G021300.1	28.27	35.1254
Phvul.010G021400.1	26.02	39.2734
Phvul.010G021500.1	27.73	35.5172
Phvul.010G021600.1	26.36	39.9904
Phvul.010G021700.1	26.09	39.882
Phvul.010G021800.1	26.09	40.5941
Phvul.010G021900.1	26.79	36.8146
Phvul.010G022000.1	24.97	48.2503
Phvul.010G022100.1	26.71	38.1952
Phvul.010G022200.1	26.31	40.4967
Phvul.010G022300.1	27.32	35.9903
Phvul.010G022400.1	25.64	43.0226
Phvul.010G022500.1	27.27	35.9903
Phvul.010G022600.1	25.81	41.6754
Phvul.010G022700.1	25.98	42.2089
Phvul.010G022800.1	25.69	40.3162
Phvul.010G022900.1	26.3	42.5212
Phvul.010G023000.1	26.57	39.557
Phvul.010G023100.1	26.33	35.6607
Phvul.010G023200.1	26.62	35.6909
Phvul.010G023300.1	27.27	37.7049
Phvul.010G023400.1	25.87	40.5882
Phvul.010G023500.1	26.2	39.1459
Phvul.010G023600.1	26.34	39.8092
Phvul.010G023700.1	26.09	41.1261
Phvul.010G023800.1	25.31	47.7824
Phvul.010G023900.1	25.62	42.9854
Phvul.010G024000.1	26.62	38.2353
Phvul.010G024100.1	26.06	39.0372
Phvul.010G024200.1	26.07	39.1525
Phvul.010G024300.1	26.33	37.6615
Phvul.010G024400.1	26.33	38.539
Phvul.010G024500.1	25.79	41.1978
Phvul.010G024600.1	25.55	43.1392
Phvul.010G024700.1	25.05	44.9398
Phvul.010G024800.1	26.11	42.3373
Phvul.010G024900.1	24.68	48.4929
Phvul.010G025000.1	26.46	38.8678
Phvul.010G025100.1	27.62	34.058
Phvul.010G025200.1	26.08	38.8832
Phvul.010G025300.1	26.66	38.0615
Phvul.010G025400.2	26.09	39.3521
Phvul.010G025400.1	26.1	39.3114
Phvul.010G025500.1	26.31	38.3312
Phvul.010G025600.1	27.15	41.5686
Phvul.010G025700.1	26.33	37.9526
Phvul.010G025800.1	24.68	47.1932
Phvul.010G025900.1	25.55	42.0509
Phvul.010G026000.1	26.42	38.1924
Phvul.010G026100.1	26.47	38.6118
Phvul.010G026200.1	25.72	41.7269
Phvul.010G026300.1	25.54	40.818
Phvul.010G026400.1	26.63	38.6084
Phvul.010G026500.1	27.03	35.1079
Phvul.010G026600.1	26.07	39.0323
Phvul.010G026700.1	26.16	38.833
Phvul.010G026800.1	26.21	38.7802
Phvul.010G026900.1	26.07	39.196
Phvul.010G027000.1	27.14	35.8333
Phvul.010G027100.1	26.01	39.5458
Phvul.010G027200.1	26.23	38.2184
Phvul.010G027300.1	26.31	38.6938
Phvul.010G027400.1	27.42	33.657
Phvul.010G027500.1	25.93	39.6211
Phvul.010G027600.1	26.57	38.7538
Phvul.010G027700.1	26.31	38.2316
Phvul.010G027800.2	26.42	37.6899
Phvul.010G027800.1	26.41	37.7148
Phvul.010G027900.1	26.38	38.5549
Phvul.010G028000.1	26.51	38.6059
Phvul.010G028000.2	26.58	38.3926
Phvul.010G028100.1	26.28	38.668
Phvul.010G028200.1	26.16	39.33
Phvul.010G028300.1	26.35	37.2591
Phvul.010G028400.1	26.29	39.1738
Phvul.010G028500.1	26.58	37.867
Phvul.010G028500.2	26.56	38.034
Phvul.010G028500.3	26.55	37.9559
Phvul.010G028600.1	26.37	38.3142
Phvul.010G028700.1	26.34	38.1632
Phvul.010G028800.1	26.08	38.7345
Phvul.010G028800.2	26.07	38.7973
Phvul.010G028900.1	26.84	37.4163
Phvul.010G029000.2	26.04	39.4468
Phvul.010G029000.1	26.04	39.4361
Phvul.010G029100.1	26.17	38.8243
Phvul.010G029100.2	26.16	38.9037
Phvul.010G029200.1	27.08	37.2352
Phvul.010G029300.1	26.82	37.2214
Phvul.010G029400.1	25.84	40.9406
Phvul.010G029500.1	27.38	37.3615
Phvul.010G029600.1	26.19	38.56
Phvul.010G029700.2	26.28	39.0763
Phvul.010G029700.5	26.29	38.9393
Phvul.010G029700.3	26.28	39.0945
Phvul.010G029700.6	26.29	38.9215
Phvul.010G029700.4	26.31	38.9623
Phvul.010G029700.7	26.31	38.8039
Phvul.010G029700.1	26.31	38.9457
Phvul.010G029700.8	26.32	38.7879
Phvul.010G029800.1	26.88	37.4279
Phvul.010G029900.2	25.88	41.7604
Phvul.010G029900.1	25.88	41.7271
Phvul.010G030000.1	25.59	43.7681
Phvul.010G030100.1	25.17	47.3573
Phvul.010G030200.1	26.1	39.2982
Phvul.010G030300.1	25.83	43.7158
Phvul.010G030400.1	27.18	36.2069
Phvul.010G030500.1	26.53	47.8445
Phvul.010G030600.1	25.62	42.0928
Phvul.010G030700.1	25.9	40.0633
Phvul.010G030800.1	25.35	42.6418
Phvul.010G030900.1	25.95	41.2939
Phvul.010G031000.1	26.19	40.5272
Phvul.010G031100.1	27.58	39.3275
Phvul.010G031200.1	24.65	44.9231
Phvul.010G031300.1	25.93	39.2178
Phvul.010G031400.1	28.52	37.2093
Phvul.010G031500.1	26.52	38.7948
Phvul.010G031600.1	26.33	38.9572
Phvul.010G031700.1	25.9	40.3863
Phvul.010G031800.1	26.22	38.9284
Phvul.010G031900.1	26.08	40.7232
Phvul.010G032000.1	25.97	40.5362
Phvul.010G032100.1	25.61	43.6573
Phvul.010G032200.1	26.2	40.7787
Phvul.010G032200.2	26.52	40.4324
Phvul.010G032300.1	26.19	40.4498
Phvul.010G032400.1	26.06	39.8558
Phvul.010G032500.1	27	37.2629
Phvul.010G032600.1	26.45	38.0023
Phvul.010G032600.2	26.51	38.3792
Phvul.010G032700.1	25.25	46.165
Phvul.010G032800.1	26.57	41.4062
Phvul.010G032900.1	25.47	42.6875
Phvul.010G033000.1	26.95	38.5412
Phvul.010G033100.1	26.02	39.4118
Phvul.010G033200.1	24.3	45.8637
Phvul.010G033300.1	24.72	47.3118
Phvul.010G033400.1	25.44	43.3269
Phvul.010G033500.1	25.91	39.5634
Phvul.010G033600.1	25.7	41.433
Phvul.010G033700.1	24.86	44.4646
Phvul.010G033800.1	25.96	40.2312
Phvul.010G033900.1	26.08	41.626
Phvul.010G034000.1	26.09	41.4861
Phvul.010G034100.1	26.14	40.5583
Phvul.010G034200.1	27.14	36.3636
Phvul.010G034300.1	28.65	34.7368
Phvul.010G034400.1	26.66	38.3249
Phvul.010G034500.1	28.25	37.1014
Phvul.010G034600.1	26.08	42.7761
Phvul.010G034700.1	27.23	35.3474
Phvul.010G034800.2	26.24	39.0446
Phvul.010G034800.1	26.24	39.0467
Phvul.010G034900.1	25.55	43.522
Phvul.010G035000.1	24.8	42.0635
Phvul.010G035100.1	26.46	38.7697
Phvul.010G035100.2	26.56	38.6942
Phvul.010G035200.1	25.9	41.0282
Phvul.010G035300.1	27.16	35.8604
Phvul.010G035400.1	27.08	35.3875
Phvul.010G035500.1	27.89	35.8333
Phvul.010G035600.1	26.33	40.2094
Phvul.010G035700.1	27.5	35.7488
Phvul.010G035800.2	26.37	40.8405
Phvul.010G035800.1	26.37	40.8388
Phvul.010G035900.1	26.34	41.8127
Phvul.010G036000.2	26.45	40.8587
Phvul.010G036000.1	26.05	41.4293
Phvul.010G036000.3	26.43	40.92
Phvul.010G036100.1	25.66	42.5041
Phvul.010G036200.1	28.14	34.8673
Phvul.010G036300.1	26.35	39.1304
Phvul.010G036400.1	26.38	39.523
Phvul.010G036500.1	26.03	40.8966
Phvul.010G036600.1	26.42	37.9195
Phvul.010G036700.1	26.87	47.4026
Phvul.010G036800.1	26.1	39.6855
Phvul.010G036900.1	25.98	39.5589
Phvul.010G037000.1	25.6	40.7967
Phvul.010G037100.1	26.43	40.0739
Phvul.010G037200.1	26.21	39.7109
Phvul.010G037300.1	26.13	40.8859
Phvul.010G037400.1	26.01	40.3122
Phvul.010G037500.1	26.05	45.8333
Phvul.010G037600.1	25.73	41.0256
Phvul.010G037700.1	26.23	39.7013
Phvul.010G037800.1	25.93	39.823
Phvul.010G037900.1	26.69	39.0717
Phvul.010G038000.1	27.14	36.6438
Phvul.010G038100.1	26.6	39.273
Phvul.010G038200.1	26.38	40.4641
Phvul.010G038300.1	26.04	39.3093
Phvul.010G038400.1	25.37	43.7598
Phvul.010G038400.2	25.43	43.2628
Phvul.010G038500.1	26.8	37.3527
Phvul.010G038600.1	27.87	35.9236
Phvul.010G038700.1	26.76	37.4474
Phvul.010G038800.1	26.07	39.6836
Phvul.010G038900.1	25.81	42.5287
Phvul.010G039000.1	25.47	44.5122
Phvul.010G039100.1	26.27	39.2754
Phvul.010G039200.1	26.08	40.2411
Phvul.010G039300.1	26.77	37.4523
Phvul.010G039400.1	25.3	46.9841
Phvul.010G039500.1	26.64	39.7163
Phvul.010G039600.1	25.71	44.0072
Phvul.010G039700.1	25.76	40.4112
Phvul.010G039800.1	25.54	44.1208
Phvul.010G039900.1	26.51	47.8695
Phvul.010G040000.1	25.63	42.7711
Phvul.010G040100.1	25.83	41.8182
Phvul.010G040200.1	26.34	41.3462
Phvul.010G040300.2	25.67	45.5208
Phvul.010G040300.1	25.04	45.2991
Phvul.010G040400.1	26.06	41.0518
Phvul.010G040500.1	26.21	39.2788
Phvul.010G040600.1	26.46	38.66
Phvul.010G040700.1	25.49	42.2092
Phvul.010G040700.2	25.49	42.17
Phvul.010G040800.1	27.26	37.3832
Phvul.010G040900.1	25.39	43.4802
Phvul.010G041000.1	25.82	43.5639
Phvul.010G041100.1	27.92	34.8039
Phvul.010G041200.1	25.55	47.6219
Phvul.010G041300.1	28.32	32.9049
Phvul.010G041400.1	27	35.9031
Phvul.010G041500.1	26.89	40.6504
Phvul.010G041600.1	25.28	42.9381
Phvul.010G041700.1	26.27	39.2857
Phvul.010G041800.1	26.25	62.9526
Phvul.010G041900.1	26.81	40
Phvul.010G042000.1	26.72	38.6765
Phvul.010G042100.1	25.77	41.1201
Phvul.010G042200.1	25.56	42.3402
Phvul.010G042300.1	24.75	45.7103
Phvul.010G042400.1	24.77	45.5955
Phvul.010G042500.1	24.75	45.7103
Phvul.010G042600.1	25.08	45.9525
Phvul.010G042700.1	26.63	37.9583
Phvul.010G042800.2	26.64	37.9115
Phvul.010G042800.1	26.63	38.0773
Phvul.010G042900.1	25.37	46.5959
Phvul.010G043000.1	26.18	44.2177
Phvul.010G043100.1	26.06	41.4336
Phvul.010G043200.1	26.71	37.4656
Phvul.010G043300.1	27.12	37.863
Phvul.010G043400.1	26.26	39.4864
Phvul.010G043500.1	25.87	44.6916
Phvul.010G043600.1	25.47	44.7405
Phvul.010G043700.1	25.93	40.6766
Phvul.010G043800.1	27.39	38.1679
Phvul.010G043900.1	26.16	41.4269
Phvul.010G044000.1	24.75	54.0033
Phvul.010G044100.1	25.72	40.1379
Phvul.010G044200.1	26.99	37.1476
Phvul.010G044300.1	25.97	42.6042
Phvul.010G044400.1	26.1	39.4195
Phvul.010G044500.1	27.6	37.4194
Phvul.010G044600.1	25.96	38.4206
Phvul.010G044700.2	25.89	44.4798
Phvul.010G044700.1	25.9	44.4094
Phvul.010G044700.3	25.89	44.4868
Phvul.010G044800.1	25.76	41.8953
Phvul.010G044900.1	27.02	36.7117
Phvul.010G045000.1	26.22	39.1817
Phvul.010G045000.2	26.22	39.219
Phvul.010G045100.1	26.86	47.9442
Phvul.010G045200.1	26.24	39.7683
Phvul.010G045300.1	26.28	39.846
Phvul.010G045300.2	26.35	40.0593
Phvul.010G045300.3	26.3	39.7101
Phvul.010G045400.1	26.3	39.9798
Phvul.010G045500.1	25.76	40.359
Phvul.010G045600.3	26.37	37.2777
Phvul.010G045600.1	26.42	38.9896
Phvul.010G045600.2	26.37	38.8697
Phvul.010G045600.4	26.34	37.4032
Phvul.010G045700.1	26.15	41.5033
Phvul.010G045800.1	26.49	37.394
Phvul.010G045900.1	26.08	40.9486
Phvul.010G045900.2	26.08	41.1877
Phvul.010G046000.1	26.11	39.9485
Phvul.010G046100.1	26.42	39.8662
Phvul.010G046200.1	25.92	40.9598
Phvul.010G046300.1	25.71	41.542
Phvul.010G046400.1	25.66	42.0948
Phvul.010G046500.1	25.92	43.9575
Phvul.010G046600.1	26.27	40.6811
Phvul.010G046700.1	25.39	44.3175
Phvul.010G046800.2	25.51	42.2257
Phvul.010G046800.3	25.47	42.4348
Phvul.010G046800.4	25.47	42.4579
Phvul.010G046800.1	25.51	42.2487
Phvul.010G046900.2	25.18	43.8503
Phvul.010G046900.1	25.65	43.3333
Phvul.010G047000.1	26	40.8431
Phvul.010G047100.1	25.51	44.697
Phvul.010G047200.1	26.47	38.2946
Phvul.010G047300.1	26.53	47.2033
Phvul.010G047400.1	25.83	40.4695
Phvul.010G047500.1	28.04	41.9643
Phvul.010G047600.1	25.86	38.8889
Phvul.010G047700.1	25.65	41.4835
Phvul.010G047800.1	26.52	38.3534
Phvul.010G047900.1	26.21	39.4397
Phvul.010G048000.1	26.31	39.2103
Phvul.010G048100.1	24.57	52.0325
Phvul.010G048200.1	25.87	40.7043
Phvul.010G048300.1	25.51	42.0871
Phvul.010G048400.1	25.75	43.6788
Phvul.010G048500.1	25.34	41.7767
Phvul.010G048600.1	26.13	40.2617
Phvul.010G048700.1	26.17	38.7258
Phvul.010G048800.1	26.32	38.2979
Phvul.010G048900.1	25.94	41.2157
Phvul.010G049000.1	25.58	42.9036
Phvul.010G049100.2	26.53	38.9023
Phvul.010G049100.1	26.57	38.4377
Phvul.010G049200.1	26.29	44.2683
Phvul.010G049300.1	26.31	52.1296
Phvul.010G049400.1	26.44	38.8922
Phvul.010G049500.1	26.61	40.5343
Phvul.010G049600.1	25.25	45.2434
Phvul.010G049600.2	25.28	45.0411
Phvul.010G049700.1	26.21	40.1109
Phvul.010G049800.1	26.3	39.034
Phvul.010G049900.2	25.85	40.3205
Phvul.010G049900.3	25.85	40.3024
Phvul.010G049900.4	25.84	40.3547
Phvul.010G049900.1	25.84	40.3365
Phvul.010G050000.1	25.65	44.4201
Phvul.010G050100.1	25.2	46.7939
Phvul.010G050200.1	27.75	36.3918
Phvul.010G050300.1	27.55	36.1199
Phvul.010G050400.1	26.27	39.3701
Phvul.010G050500.1	24.76	50
Phvul.010G050600.1	26.2	44.2737
Phvul.010G050700.1	25.19	46.0692
Phvul.010G050800.1	24.73	45.9344
Phvul.010G050900.1	25.8	42.3585
Phvul.010G051000.1	26.74	38.4878
Phvul.010G051000.2	26.75	38.4615
Phvul.010G051100.1	26.91	36.2382
Phvul.010G051100.2	26.94	36.5265
Phvul.010G051200.1	26.83	38.448
Phvul.010G051300.1	26.42	40.5042
Phvul.010G051400.1	26.58	45.7096
Phvul.010G051500.1	27.58	35.9435
Phvul.010G051600.1	26.58	37.4384
Phvul.010G051700.1	26.68	38.4181
Phvul.010G051800.1	25.86	43.5262
Phvul.010G051900.1	26.66	38.2143
Phvul.010G052000.1	26.2	39.503
Phvul.010G052100.1	28.48	35.9566
Phvul.010G052200.1	25.5	45.508
Phvul.010G052300.1	25.88	42.5139
Phvul.010G052400.1	25.81	40.2292
Phvul.010G052500.1	26.3	39.1053
Phvul.010G052600.1	26.05	37.1365
Phvul.010G052700.1	25.63	42.2414
Phvul.010G052800.1	26.29	48.6188
Phvul.010G052900.1	26.06	41.2021
Phvul.010G053000.1	25.89	40.1498
Phvul.010G053100.1	25.46	44.0363
Phvul.010G053200.1	25.15	44.6203
Phvul.010G053300.1	25.49	44.8728
Phvul.010G053400.1	25.6	43.8413
Phvul.010G053500.1	25.52	42.1091
Phvul.010G053600.1	25.47	45.4495
Phvul.010G053700.1	24.97	43.8222
Phvul.010G053800.1	25.66	41.3712
Phvul.010G053900.1	26.5	40.5376
Phvul.010G054000.1	26.17	41.1526
Phvul.010G054100.1	25.52	42.164
Phvul.010G054200.1	26.35	37.8877
Phvul.010G054200.2	26.41	37.4886
Phvul.010G054200.4	26.16	38.3615
Phvul.010G054200.3	26.25	38.202
Phvul.010G054300.1	26.55	38.5366
Phvul.010G054400.1	26.72	37.5
Phvul.010G054500.1	26.66	36.1034
Phvul.010G054600.1	26.46	37.2419
Phvul.010G054700.1	27.37	35.6177
Phvul.010G054800.1	25.77	40.0339
Phvul.010G054800.2	25.93	39.3973
Phvul.010G054800.3	25.92	39.4458
Phvul.010G054900.1	27.04	37.3541
Phvul.010G055000.1	26.41	38.175
Phvul.010G055100.1	26.67	36.8288
Phvul.010G055200.1	26.21	38.0087
Phvul.010G055300.1	25.43	45.5535
Phvul.010G055400.1	27.11	35.7819
Phvul.010G055500.1	26.12	38.6772
Phvul.010G055600.1	25.77	42.4242
Phvul.010G055700.1	26.32	40.361
Phvul.010G055700.2	25.92	41.1856
Phvul.010G055700.3	26.17	39.8113
Phvul.010G055800.2	25.52	44.3018
Phvul.010G055800.1	25.43	44.5127
Phvul.010G055900.2	25.97	40.8081
Phvul.010G055900.1	25.93	41.0086
Phvul.010G055900.4	25.93	39.6887
Phvul.010G055900.3	25.17	43.8621
Phvul.010G056000.1	24.76	48.6341
Phvul.010G056100.1	26.2	41.784
Phvul.010G056200.1	25.24	44.5412
Phvul.010G056300.1	25.31	44.1424
Phvul.010G056400.1	26.08	40.5914
Phvul.010G056500.1	25.04	45.5104
Phvul.010G056600.1	26.53	41.0072
Phvul.010G056700.1	26.81	37.6569
Phvul.010G056800.1	25.85	41.7069
Phvul.010G056900.1	25.86	43.75
Phvul.010G057000.1	25.17	45.8076
Phvul.010G057100.1	25.28	45.2624
Phvul.010G057200.1	25.96	42.1123
Phvul.010G057300.1	25.25	44.1558
Phvul.010G057400.1	24.95	46.5642
Phvul.010G057500.1	25.03	46.1479
Phvul.010G057600.1	25.26	45.0823
Phvul.010G057700.1	25.2	45.6072
Phvul.010G057800.1	25.41	46.9524
Phvul.010G057900.1	25.68	40.9901
Phvul.010G058000.1	25.61	41.6038
Phvul.010G058000.2	25.61	41.5846
Phvul.010G058100.1	25.25	45.6656
Phvul.010G058200.2	26.16	39.4536
Phvul.010G058200.1	26.05	40.1709
Phvul.010G058300.1	26.18	39.8292
Phvul.010G058300.2	26.11	40.1182
Phvul.010G058400.1	26.44	41.4035
Phvul.010G058500.1	26.14	39.8804
Phvul.010G058600.1	26.38	38.6682
Phvul.010G058700.1	25.91	45.3854
Phvul.010G058800.1	26.02	40.6725
Phvul.010G058800.2	26.67	39.9535
Phvul.010G058900.1	25.94	42.8726
Phvul.010G059000.1	25.36	44.9239
Phvul.010G059000.2	25.35	44.8161
Phvul.010G059100.2	25.96	41.7444
Phvul.010G059100.1	25.76	42.1294
Phvul.010G059200.1	26.04	42.5433
Phvul.010G059300.1	25.65	49.6774
Phvul.010G059400.1	26.19	40.2516
Phvul.010G059500.1	24.91	49.1388
Phvul.010G059600.1	26.62	38.0952
Phvul.010G059700.1	24.75	47.6506
Phvul.010G059800.1	27.6	35.1713
Phvul.010G059900.1	25.24	44.8276
Phvul.010G060000.1	25.22	43.8856
Phvul.010G060100.1	26.62	40.5751
Phvul.010G060200.1	25.49	45.3244
Phvul.010G060300.1	26.49	39.553
Phvul.010G060400.1	25.88	40.5736
Phvul.010G060500.1	25.86	41.142
Phvul.010G060600.1	26.19	39.5797
Phvul.010G060600.2	27.03	38.817
Phvul.010G060700.1	26.4	41.4938
Phvul.010G060800.1	26.23	40.1154
Phvul.010G060900.1	25.84	41.6357
Phvul.010G061000.1	25.54	45.0704
Phvul.010G061100.1	26.27	38.7118
Phvul.010G061200.1	25.79	42.2078
Phvul.010G061300.1	27.98	35.5932
Phvul.010G061400.1	25.94	39.8867
Phvul.010G061500.1	25.62	43.8272
Phvul.010G061600.1	25.78	38.6667
Phvul.010G061700.1	25.35	49.0909
Phvul.010G061800.1	25.56	43.9815
Phvul.010G061900.1	25.78	40.8675
Phvul.010G062000.1	25.76	42.2589
Phvul.010G062100.1	26.6	38.1859
Phvul.010G062100.2	25.98	41.9216
Phvul.010G062200.1	26.48	39.0441
Phvul.010G062300.1	26.58	38.6213
Phvul.010G062300.2	26.72	38.4698
Phvul.010G062400.1	24.97	45.5795
Phvul.010G062500.1	26.29	39.4991
Phvul.010G062600.1	26.88	37.9162
Phvul.010G062700.1	27.59	36.8088
Phvul.010G062800.1	25.96	40.2529
Phvul.010G062900.1	25.31	46.846
Phvul.010G063000.1	26.23	39.385
Phvul.010G063100.1	26.17	39.4454
Phvul.010G063200.1	25.95	41.5962
Phvul.010G063300.1	25.29	43.5484
Phvul.010G063400.1	25.13	46.9775
Phvul.010G063500.1	24.94	46.8085
Phvul.010G063600.1	25.12	48.2456
Phvul.010G063700.1	25.93	39.8725
Phvul.010G063800.1	25.53	42.0491
Phvul.010G063900.1	25.04	52.6316
Phvul.010G064000.1	26.34	38.5635
Phvul.010G064100.1	26.48	36.9281
Phvul.010G064200.1	25.55	52.3973
Phvul.010G064300.1	25.92	42.6585
Phvul.010G064400.1	25.09	50.4419
Phvul.010G064500.1	25.22	47.7987
Phvul.010G064600.1	26.61	37.6344
Phvul.010G064700.1	25.99	39.1528
Phvul.010G064800.1	26.71	36.7052
Phvul.010G064900.1	25.04	48.2318
Phvul.010G065000.1	23.67	47.8836
Phvul.010G065100.2	26.02	40.8996
Phvul.010G065100.1	26.04	40.9044
Phvul.010G065200.1	26.08	40.95
Phvul.010G065200.2	25.19	44.5824
Phvul.010G065300.1	26.4	40.8482
Phvul.010G065300.2	26.42	40.7519
Phvul.010G065400.1	26.46	62.6409
Phvul.010G065500.1	26.18	39.7727
Phvul.010G065600.1	26.6	40.0712
Phvul.010G065700.1	24.84	47.3931
Phvul.010G065700.2	24.84	47.5379
Phvul.010G065800.1	26.12	40.1603
Phvul.010G065900.1	25.77	41.7808
Phvul.010G066000.1	26.85	39.6777
Phvul.010G066100.1	26.34	38.987
Phvul.010G066100.2	26.46	37.5796
Phvul.010G066100.3	26.62	38.1153
Phvul.010G066200.1	25.74	41.85
Phvul.010G066300.1	26.33	38.8601
Phvul.010G066400.1	25.83	44.936
Phvul.010G066500.1	25.79	42.1371
Phvul.010G066600.1	25.57	41.9614
Phvul.010G066700.1	25.49	42.8703
Phvul.010G066800.1	25.98	42.9889
Phvul.010G066900.1	26.11	43.1338
Phvul.010G067000.1	25.21	44.9173
Phvul.010G067100.1	27.11	36.2126
Phvul.010G067200.1	26.12	39.4591
Phvul.010G067300.1	26.33	38.547
Phvul.010G067400.1	25.35	42.3111
Phvul.010G067500.1	25.69	40.9594
Phvul.010G067600.1	25.84	41.2343
Phvul.010G067700.1	24.84	55.2657
Phvul.010G067800.1	25.8	42.7371
Phvul.010G067900.1	25.91	41.7524
Phvul.010G068000.1	27.82	36.2319
Phvul.010G068100.1	26.45	40.9877
Phvul.010G068200.1	25.68	41.7582
Phvul.010G068300.1	26.22	40.0934
Phvul.010G068400.1	26.88	50.6667
Phvul.010G068500.1	25.62	41.8229
Phvul.010G068600.1	28.74	36.9369
Phvul.010G068700.1	24.94	43.4907
Phvul.010G068800.1	26.81	38.1356
Phvul.010G068900.1	26.66	38.0392
Phvul.010G069000.1	29.17	29.4032
Phvul.010G069100.1	25.76	46
Phvul.010G069200.1	26.28	39.2276
Phvul.010G069300.1	25.21	44.1281
Phvul.010G069400.1	26.4	40.0824
Phvul.010G069500.1	24.94	42.5587
Phvul.010G069600.1	26.73	39.548
Phvul.010G069700.1	25.07	45.1962
Phvul.010G069800.4	26.45	37.7377
Phvul.010G069800.3	26.56	37.8451
Phvul.010G069800.1	26.61	38.2604
Phvul.010G069800.5	26.44	37.7767
Phvul.010G069800.2	26.61	38.3022
Phvul.010G069900.1	25.91	39.6341
Phvul.010G070000.1	26.61	39.1509
Phvul.010G070100.1	25.58	42.6824
Phvul.010G070100.2	25.49	43.0054
Phvul.010G070100.3	25.84	41.9096
Phvul.010G070200.2	25.25	44.7633
Phvul.010G070200.1	25.24	44.7858
Phvul.010G070300.1	25.53	43.1148
Phvul.010G070400.1	25.94	40.963
Phvul.010G070400.2	26.03	40.479
Phvul.010G070500.1	25.75	41.7883
Phvul.010G070600.2	25.46	43.1373
Phvul.010G070600.3	25.45	43.2629
Phvul.010G070600.1	25.67	42.2864
Phvul.010G070700.1	25.68	43.9462
Phvul.010G070800.1	26	37.9213
Phvul.010G070900.1	26.25	39.9568
Phvul.010G071000.1	26.21	42.4469
Phvul.010G071100.1	25.69	42.8474
Phvul.010G071200.1	26.55	47.2397
Phvul.010G071300.1	25.66	41.4045
Phvul.010G071400.1	25.95	42.1083
Phvul.010G071500.1	25.51	44.6086
Phvul.010G071600.1	25.8	42.5121
Phvul.010G071700.1	26.77	37.2027
Phvul.010G071800.1	25.34	44.0411
Phvul.010G071900.1	25.4	44.0601
Phvul.010G072000.1	26.64	39.0892
Phvul.010G072100.1	25	50.4873
Phvul.010G072200.1	25.99	40.5583
Phvul.010G072300.1	25.96	41.3218
Phvul.010G072400.1	25.62	42.928
Phvul.010G072400.2	26.38	38.1569
Phvul.010G072500.3	26.13	40.7954
Phvul.010G072500.1	25.87	43.0328
Phvul.010G072500.2	26.19	41.9552
Phvul.010G072600.1	26.7	48.5971
Phvul.010G072700.1	25.45	42.6609
Phvul.010G072800.1	25.61	42.4455
Phvul.010G072900.1	25.91	43.3239
Phvul.010G073000.1	25.93	40.9214
Phvul.010G073100.1	26.25	38.3231
Phvul.010G073200.1	25.76	41.3494
Phvul.010G073300.1	26.26	38.8224
Phvul.010G073400.1	25.38	44.2786
Phvul.010G073500.1	25.73	45.7856
Phvul.010G073600.1	25.88	42.521
Phvul.010G073700.1	25.06	48.5932
Phvul.010G073800.1	25.71	43.7169
Phvul.010G073900.1	25.35	40.2597
Phvul.010G074000.1	25.88	40.5172
Phvul.010G074100.1	27.05	48.4405
Phvul.010G074200.1	25.19	43.1675
Phvul.010G074300.1	24.47	46.1702
Phvul.010G074400.1	24.93	50.3674
Phvul.010G074500.1	25.94	41.5421
Phvul.010G074600.1	25.84	41.612
Phvul.010G074700.1	25.79	43.0952
Phvul.010G074800.1	24.9	53.7313
Phvul.010G074900.1	26.81	37.2937
Phvul.010G075000.1	26.06	42.8125
Phvul.010G075100.1	26.34	40.5433
Phvul.010G075200.1	26.62	38.7283
Phvul.010G075300.1	25.75	42.7657
Phvul.010G075400.1	25.9	40.0986
Phvul.010G075500.1	25.09	47.1455
Phvul.010G075600.1	26.99	64.2612
Phvul.010G075700.1	25.97	40.8781
Phvul.010G075800.1	26.03	40.6306
Phvul.010G075900.1	25.01	45.7872
Phvul.010G076000.1	26.03	40.8548
Phvul.010G076100.1	25.61	40.4812
Phvul.010G076200.1	26	41.5179
Phvul.010G076300.1	25.95	38.5684
Phvul.010G076400.1	25.82	39.4015
Phvul.010G076500.1	26.34	39.7427
Phvul.010G076600.1	24.56	45.6938
Phvul.010G076700.1	26.3	38.574
Phvul.010G076800.1	26.03	40.387
Phvul.010G076900.1	25.33	43.0213
Phvul.010G077000.1	25.73	42.0361
Phvul.010G077100.1	26.49	39.6748
Phvul.010G077200.1	26.17	38.9957
Phvul.010G077300.1	26.33	39.8402
Phvul.010G077400.1	26.41	44.1133
Phvul.010G077500.1	26.73	39.8936
Phvul.010G077600.1	26.23	39.4429
Phvul.010G077700.1	25.65	42.6789
Phvul.010G077700.2	26.23	40.0471
Phvul.010G077800.1	25.74	40.8724
Phvul.010G077900.1	25.74	41.7508
Phvul.010G078000.1	24.55	48.4492
Phvul.010G078100.2	25.74	42.5693
Phvul.010G078100.1	25.81	42.1969
Phvul.010G078200.1	25.35	42.6818
Phvul.010G078300.1	25.51	42.5505
Phvul.010G078400.1	26.73	37.9969
Phvul.010G078500.1	25.53	43.1663
Phvul.010G078600.1	25.24	44.4381
Phvul.010G078600.2	25.44	42.9569
Phvul.010G078700.1	26.69	50.8582
Phvul.010G078800.1	26.32	39.2857
Phvul.010G078900.1	26.86	39.3593
Phvul.010G079000.1	25.04	44.7761
Phvul.010G079000.2	25.01	45.1761
Phvul.010G079000.3	25.62	46.4873
Phvul.010G079100.1	26.78	37.5723
Phvul.010G079200.1	25.66	42.8868
Phvul.010G079300.1	25.95	40.4571
Phvul.010G079400.1	26.4	38.8652
Phvul.010G079500.1	25.18	44.5636
Phvul.010G079600.1	27.25	38.1344
Phvul.010G079700.1	25.17	47.0536
Phvul.010G079800.1	26.41	39.7321
Phvul.010G079900.1	25.8	43.7778
Phvul.010G080000.1	26.23	40.2921
Phvul.010G080100.1	25.73	40.9795
Phvul.010G080200.1	26.17	39.6728
Phvul.010G080300.1	25.32	45.0123
Phvul.010G080400.1	25.91	42.0728
Phvul.010G080500.1	25.65	41.9312
Phvul.010G080600.1	25.83	42.618
Phvul.010G080700.1	25.52	43.1818
Phvul.010G080800.1	26.1	39.2168
Phvul.010G080800.2	26.07	39.1453
Phvul.010G080900.1	26.09	41.9059
Phvul.010G081000.1	26.31	38.5942
Phvul.010G081100.1	26.37	40.0089
Phvul.010G081200.1	26.2	42.517
Phvul.010G081300.1	24.74	44.7066
Phvul.010G081300.2	24.74	44.748
Phvul.010G081400.1	25.35	45.9058
Phvul.010G081400.2	25.57	46.3446
Phvul.010G081500.1	26.03	39.6732
Phvul.010G081600.1	26.05	41.4141
Phvul.010G081700.1	25.44	43.22
Phvul.010G081800.1	26.66	36.0331
Phvul.010G081900.2	26.17	40.109
Phvul.010G081900.1	26.19	39.9938
Phvul.010G082000.1	26.61	37.037
Phvul.010G082100.1	26.29	40.0159
Phvul.010G082200.1	25.48	44.038
Phvul.010G082300.1	25.36	43.9637
Phvul.010G082400.1	26.69	37.0943
Phvul.010G082500.1	25.32	43.9891
Phvul.010G082600.1	27.83	36.4723
Phvul.010G082700.1	26.26	40.2642
Phvul.010G082800.1	26.38	38.0488
Phvul.010G082900.1	25.37	41.6
Phvul.010G083000.1	25.15	43.3735
Phvul.010G083100.1	26.38	39.8799
Phvul.010G083100.2	26.46	39.9621
Phvul.010G083200.1	25.65	40.6082
Phvul.010G083300.1	25.32	47.0135
Phvul.010G083400.1	26.27	40.2724
Phvul.010G083500.1	26.52	39.6825
Phvul.010G083600.1	27.13	38.8095
Phvul.010G083700.1	26.7	40.4031
Phvul.010G083800.1	25.83	41.8473
Phvul.010G083900.1	26.27	42.7306
Phvul.010G084000.1	25.38	42.0088
Phvul.010G084100.1	26.25	39.667
Phvul.010G084200.1	26.07	40.0087
Phvul.010G084300.1	25.57	42.2619
Phvul.010G084300.2	25.72	41.551
Phvul.010G084400.1	26.01	39.9261
Phvul.010G084400.2	26.15	39.0971
Phvul.010G084500.1	25.26	43.8306
Phvul.010G084500.2	25.46	42.769
Phvul.010G084600.2	25.6	44.546
Phvul.010G084600.1	26.04	43.3248
Phvul.010G084700.1	25.98	41.8406
Phvul.010G084800.1	24.52	47.4791
Phvul.010G084800.2	24.56	47.1104
Phvul.010G084900.1	25.61	42.0792
Phvul.010G085000.1	25.23	43.9256
Phvul.010G085100.1	26.41	39.1052
Phvul.010G085200.1	26.74	37.1703
Phvul.010G085300.1	25.26	48.9527
Phvul.010G085400.1	26.81	44.2748
Phvul.010G085500.1	25.85	41.1765
Phvul.010G085600.1	27.36	36.6716
Phvul.010G085700.1	26.69	37.3643
Phvul.010G085800.1	26.58	42.0398
Phvul.010G085900.1	25.66	40.6197
Phvul.010G086000.1	26.05	40.2909
Phvul.010G086100.1	26.56	37.2549
Phvul.010G086200.1	26.29	40.6788
Phvul.010G086300.1	25.85	40.411
Phvul.010G086400.1	24.57	48.4586
Phvul.010G086500.1	26.56	61.0206
Phvul.010G086600.1	26.42	54.3805
Phvul.010G086700.1	24.86	46.2919
Phvul.010G086800.2	24.98	47.3351
Phvul.010G086800.3	25	46.8803
Phvul.010G086800.1	24.99	47.2172
Phvul.010G086800.4	25	46.989
Phvul.010G086900.1	25.64	44.6554
Phvul.010G087000.1	25.51	51.3109
Phvul.010G087100.1	25.52	45.5575
Phvul.010G087200.1	25.95	40.7895
Phvul.010G087300.1	26.34	40.8389
Phvul.010G087300.2	26.19	40.8263
Phvul.010G087400.1	26.66	48.0931
Phvul.010G087500.1	25.93	41.6718
Phvul.010G087600.1	25.57	41.6024
Phvul.010G087700.1	25.28	45.2452
Phvul.010G087700.2	25.3	45.3855
Phvul.010G087800.1	25.26	45.0816
Phvul.010G087900.1	26.5	39.7403
Phvul.010G088000.1	26.56	39.9657
Phvul.010G088100.1	26.05	43.6073
Phvul.010G088100.2	27.12	42.5
Phvul.010G088200.1	25.34	43.7161
Phvul.010G088300.1	25.65	40.264
Phvul.010G088400.1	25.74	42.3904
Phvul.010G088500.2	25.43	44.4646
Phvul.010G088500.1	25.25	44.5274
Phvul.010G088600.1	26.69	37.3984
Phvul.010G088700.1	25.89	42.0046
Phvul.010G088800.1	26.19	38.7947
Phvul.010G088900.1	25.86	41.554
Phvul.010G089000.1	25.08	44.4444
Phvul.010G089100.1	24.92	49.0875
Phvul.010G089200.1	26.43	38.4573
Phvul.010G089300.1	27.26	38.4615
Phvul.010G089400.1	26.04	40.8978
Phvul.010G089500.1	25.03	48.9489
Phvul.010G089600.1	26.41	39.4113
Phvul.010G089600.2	26.46	39.2128
Phvul.010G089700.1	26.03	40.7285
Phvul.010G089800.1	26.3	41.5544
Phvul.010G089900.1	26.93	37.1179
Phvul.010G090000.1	25.99	46.0581
Phvul.010G090100.1	25.44	45.6468
Phvul.010G090200.1	25.84	40.8438
Phvul.010G090300.1	25.59	46.7976
Phvul.010G090400.1	24.81	46.7862
Phvul.010G090500.1	25.17	44.5304
Phvul.010G090600.1	25.4	41.5239
Phvul.010G090700.1	26.12	43.6137
Phvul.010G090800.1	25.16	46.3939
Phvul.010G090900.1	26.2	38.9831
Phvul.010G091000.1	25.99	40.9577
Phvul.010G091100.1	26.61	37.665
Phvul.010G091200.1	26.46	37.8151
Phvul.010G091300.1	25.86	39.8104
Phvul.010G091400.1	25.39	45.28
Phvul.010G091500.1	26.03	38.9937
Phvul.010G091600.1	25.86	41.0526
Phvul.010G091700.1	26.6	37.4787
Phvul.010G091800.1	26.82	37.7352
Phvul.010G091800.2	26.75	37.8982
Phvul.010G091900.1	25.99	39.2203
Phvul.010G092000.1	26.99	37.5864
Phvul.010G092000.2	26.99	37.5997
Phvul.010G092100.1	26.13	41.6559
Phvul.010G092100.2	26.35	41.9572
Phvul.010G092200.1	25.81	42.3108
Phvul.010G092200.2	25.84	42.0839
Phvul.010G092300.1	25.51	44.0956
Phvul.010G092400.1	23.83	51.8597
Phvul.010G092500.1	26.05	39.8943
Phvul.010G092600.1	27.83	37.5969
Phvul.010G092700.1	25.94	39.7329
Phvul.010G092700.2	25.95	39.4778
Phvul.010G092800.1	26.23	39.4058
Phvul.010G092900.1	28.04	36.1502
Phvul.010G093000.1	25.22	47.2498
Phvul.010G093100.1	26.07	40.8898
Phvul.010G093200.1	25.06	43.7959
Phvul.010G093300.1	25.99	40.8447
Phvul.010G093400.1	26.91	38.3412
Phvul.010G093500.1	25.27	51.8678
Phvul.010G093600.1	25.36	44.0469
Phvul.010G093700.2	25.8	43.8253
Phvul.010G093700.1	25.54	43.6578
Phvul.010G093800.1	27.29	37.3894
Phvul.010G093900.1	25.9	40.5687
Phvul.010G094000.1	25.64	42.5469
Phvul.010G094100.1	26.59	35.1967
Phvul.010G094200.1	26.32	40.6798
Phvul.010G094300.1	25.2	47.6132
Phvul.010G094300.2	25.22	48.0053
Phvul.010G094400.1	25.94	40.2265
Phvul.010G094500.1	27.11	36.5733
Phvul.010G094600.1	25.85	41.985
Phvul.010G094700.1	26.16	41.6836
Phvul.010G094800.1	24.83	42.9752
Phvul.010G094800.2	27.02	38.2087
Phvul.010G094900.2	25.8	40.1952
Phvul.010G094900.1	26.4	40.0173
Phvul.010G095000.1	26.61	38.2075
Phvul.010G095100.1	25.29	44.1845
Phvul.010G095200.1	26.17	41.2869
Phvul.010G095300.1	27.02	37.8095
Phvul.010G095400.1	26.3	39.3075
Phvul.010G095500.1	26.19	40.262
Phvul.010G095600.1	25.88	42.2111
Phvul.010G095700.1	26.22	40.8367
Phvul.010G095700.2	26.22	40.7592
Phvul.010G095800.1	26.14	42.227
Phvul.010G095900.1	25.1	46.3339
Phvul.010G096000.2	26.05	40.5309
Phvul.010G096000.3	25.92	41.453
Phvul.010G096000.1	25.96	41.1765
Phvul.010G096000.4	25.94	41.4069
Phvul.010G096100.1	25.76	44.1014
Phvul.010G096200.2	25.53	42.9341
Phvul.010G096200.1	25.54	42.8826
Phvul.010G096200.3	25.57	42.6613
Phvul.010G096300.1	26.08	41.4218
Phvul.010G096400.1	25.71	43.0442
Phvul.010G096500.1	26.92	37.2671
Phvul.010G096600.1	25.68	42.5552
Phvul.010G096700.1	25.85	43.0108
Phvul.010G096800.1	25.47	43.6639
Phvul.010G096900.1	26.21	39.8746
Phvul.010G097000.1	25.37	42.3541
Phvul.010G097100.1	27.22	36.1702
Phvul.010G097200.1	26.25	40.4339
Phvul.010G097300.1	25.21	48.9461
Phvul.010G097400.1	26.22	38.0628
Phvul.010G097500.1	26.28	40.2944
Phvul.010G097600.1	25.06	43.2916
Phvul.010G097700.1	26.13	40.5592
Phvul.010G097700.2	26.57	38.5392
Phvul.010G097800.1	27.15	35.0331
Phvul.010G097900.1	27.51	35.786
Phvul.010G098000.1	27.55	36.4837
Phvul.010G098100.2	26.65	39.4011
Phvul.010G098100.1	27.14	38.8764
Phvul.010G098200.1	25.36	44.7305
Phvul.010G098300.1	26.16	41.8839
Phvul.010G098400.1	26.19	39.4934
Phvul.010G098500.2	26.29	39.434
Phvul.010G098500.1	26.3	39.4257
Phvul.010G098600.1	28.69	34.1954
Phvul.010G098700.1	25.97	40.5819
Phvul.010G098800.1	25.28	44.8113
Phvul.010G098900.1	25.39	41.9386
Phvul.010G099000.1	25.67	42.5372
Phvul.010G099100.1	26.56	37.8698
Phvul.010G099200.1	26.56	38.2814
Phvul.010G099300.2	25.51	41.9434
Phvul.010G099300.3	25.6	41.6863
Phvul.010G099300.1	25.61	41.6997
Phvul.010G099300.4	25.53	41.9469
Phvul.010G099300.5	25.61	41.6572
Phvul.010G099300.6	25.53	41.9031
Phvul.010G099300.7	25.51	41.989
Phvul.010G099300.8	25.59	41.7304
Phvul.010G099400.2	25.88	40.9301
Phvul.010G099400.1	25.79	41.7307
Phvul.010G099500.1	26.32	40.5322
Phvul.010G099600.1	26.03	39.0914
Phvul.010G099700.1	24.93	52.8322
Phvul.010G099800.1	25.74	41.515
Phvul.010G099900.1	25.09	50.0313
Phvul.010G100000.1	26.48	36.5079
Phvul.010G100100.1	25.59	42.8591
Phvul.010G100200.1	26.97	38.4387
Phvul.010G100300.1	26.42	43.424
Phvul.010G100400.1	24.75	52.6973
Phvul.010G100500.1	26.26	38.7401
Phvul.010G100500.2	26.14	38.7515
Phvul.010G100600.1	26.22	39.2787
Phvul.010G100700.1	25.29	43.4608
Phvul.010G100800.1	26.16	39.2738
Phvul.010G100900.1	25.71	41.9706
Phvul.010G101000.1	26.34	46.5881
Phvul.010G101100.1	25.54	54.1667
Phvul.010G101200.1	26	39.5095
Phvul.010G101300.1	25.14	43.8849
Phvul.010G101400.1	27.96	35.2697
Phvul.010G101500.1	26.27	39.7508
Phvul.010G101600.1	25.29	46.2551
Phvul.010G101700.1	24.28	46.3127
Phvul.010G101800.1	24.95	50.486
Phvul.010G101900.1	26.08	39.75
Phvul.010G102000.1	25.99	41.6509
Phvul.010G102100.1	25.54	45.8288
Phvul.010G102200.2	24.21	50.3015
Phvul.010G102200.1	24.22	49.472
Phvul.010G102300.1	25.05	46.0705
Phvul.010G102400.1	26.24	40.838
Phvul.010G102500.1	25.46	43.6669
Phvul.010G102600.1	26.16	40.093
Phvul.010G102600.2	26.17	40.068
Phvul.010G102700.1	26.25	40.7663
Phvul.010G102800.1	25.9	40.6637
Phvul.010G102900.1	25.67	44.1929
Phvul.010G103000.1	25.09	43.1851
Phvul.010G103100.1	25.4	45.8729
Phvul.010G103200.1	25.31	41.4245
Phvul.010G103300.1	26.5	41.4286
Phvul.010G103400.1	24.99	49.1693
Phvul.010G103400.2	25.08	49.7083
Phvul.010G103500.1	26.27	42.8819
Phvul.010G103600.1	26.13	42.9348
Phvul.010G103700.1	27.84	33.758
Phvul.010G103800.1	26.44	37.7874
Phvul.010G103900.1	25.62	41.9203
Phvul.010G104000.2	25.33	43.1235
Phvul.010G104000.1	25.28	43.9203
Phvul.010G104100.1	25.69	42.1827
Phvul.010G104100.2	25.85	41.4265
Phvul.010G104200.1	25.52	45.3047
Phvul.010G104300.1	27.14	35.4741
Phvul.010G104400.1	28.04	35.1254
Phvul.010G104500.1	26.96	36.2604
Phvul.010G104600.1	25.96	40.873
Phvul.010G104700.1	25.65	44.2737
Phvul.010G104800.1	24.77	44.8584
Phvul.010G104900.1	25.36	47.6736
Phvul.010G105000.1	26.32	40.2938
Phvul.010G105100.1	24.99	42.8571
Phvul.010G105200.1	27.95	63.8743
Phvul.010G105300.1	25.82	41.6495
Phvul.010G105300.2	25.68	41.1806
Phvul.010G105400.1	25.38	42.9257
Phvul.010G105500.1	26.23	39.8854
Phvul.010G105600.1	23.87	50.6208
Phvul.010G105700.1	27.07	39.3093
Phvul.010G105800.1	25.94	42.3223
Phvul.010G105900.1	25.84	41.3124
Phvul.010G106000.1	26.29	42.0543
Phvul.010G106100.1	26.48	42.616
Phvul.010G106200.1	26.46	41.2698
Phvul.010G106300.1	27.28	42.4
Phvul.010G106400.1	26.62	41.2903
Phvul.010G106500.1	28.19	42.3963
Phvul.010G106600.1	25.84	42.3956
Phvul.010G106700.1	26.42	40.107
Phvul.010G106800.1	26.96	43.7642
Phvul.010G106900.1	26.2	43.1599
Phvul.010G107000.1	26.33	41.6667
Phvul.010G107100.1	26.46	41.0405
Phvul.010G107200.1	25.36	46.5636
Phvul.010G107300.1	26.4	41.2698
Phvul.010G107400.1	26.18	41.5051
Phvul.010G107500.1	25.81	39.8876
Phvul.010G107600.1	26.46	39.7401
Phvul.010G107600.2	26.74	40.0277
Phvul.010G107700.1	26.53	40.4233
Phvul.010G107700.2	26.33	40.4094
Phvul.010G107800.1	26.03	43.0395
Phvul.010G107900.1	27.61	36.0731
Phvul.010G108000.1	26.89	44.058
Phvul.010G108100.1	25.58	46.1185
Phvul.010G108200.1	25.74	44.8482
Phvul.010G108300.1	24.92	44.4079
Phvul.010G108400.1	24.74	50.6224
Phvul.010G108500.1	26.18	41.2647
Phvul.010G108600.1	26.7	37.0219
Phvul.010G108700.1	26.64	38.9339
Phvul.010G108800.1	25.67	42.5872
Phvul.010G108800.2	25.67	42.5656
Phvul.010G108900.1	25.36	42.4521
Phvul.010G109000.1	25.94	39.3524
Phvul.010G109100.1	28.11	35.0791
Phvul.010G109200.1	25.77	41.7188
Phvul.010G109300.1	26.46	38.1432
Phvul.010G109400.1	27.45	39.2694
Phvul.010G109500.1	26.22	40.6683
Phvul.010G109600.1	26.02	40.2051
Phvul.010G109700.1	25.61	42.0833
Phvul.010G109800.1	27.39	37.1012
Phvul.010G109900.1	25.92	41.3919
Phvul.010G110000.1	26.84	38.0769
Phvul.010G110100.1	25.93	38.7399
Phvul.010G110100.2	25.87	39.0977
Phvul.010G110200.1	25.59	42.2727
Phvul.010G110300.1	25.83	42.4017
Phvul.010G110400.1	26.35	37.9125
Phvul.010G110500.1	25.2	45.6456
Phvul.010G110600.1	25.11	50.6944
Phvul.010G110700.1	25.51	43.4085
Phvul.010G110800.1	25.97	39.7787
Phvul.010G110900.2	24.84	49.0963
Phvul.010G110900.1	24.89	50.3499
Phvul.010G111000.1	26.02	40.9314
Phvul.010G111100.2	25.25	41.5804
Phvul.010G111100.3	25.24	41.6261
Phvul.010G111100.1	25.22	41.7212
Phvul.010G111200.2	26.77	37.4652
Phvul.010G111200.1	26.67	37.6774
Phvul.010G111300.1	25.47	43.6254
Phvul.010G111400.1	25.63	43.3603
Phvul.010G111400.2	25.65	43.8124
Phvul.010G111400.3	25.97	41.829
Phvul.010G111500.1	28.1	35.8696
Phvul.010G111600.1	25.97	41.7821
Phvul.010G111700.1	26.53	39.5298
Phvul.010G111800.1	26.47	39.0099
Phvul.010G111900.1	26.23	40.6103
Phvul.010G112000.2	26.52	42.7802
Phvul.010G112000.1	26.53	42.8266
Phvul.010G112100.2	25.96	40.6476
Phvul.010G112100.1	25.73	42.6681
Phvul.010G112200.1	25.91	42.4886
Phvul.010G112300.1	26.91	38.0836
Phvul.010G112400.1	26.26	40.0703
Phvul.010G112500.1	25.48	42.9682
Phvul.010G112600.1	26.15	40.6127
Phvul.010G112700.1	25.57	42.9394
Phvul.010G112800.1	25.09	46.2131
Phvul.010G112900.1	26.35	39.3189
Phvul.010G113000.1	26.1	40.658
Phvul.010G113100.2	25.94	41.164
Phvul.010G113100.1	25.99	40.8171
Phvul.010G113200.1	25.73	44.6058
Phvul.010G113300.1	24.94	45.819
Phvul.010G113400.1	25.95	43.2122
Phvul.010G113500.1	25.63	44.501
Phvul.010G113600.1	26.4	41.784
Phvul.010G113700.1	25.72	41.9508
Phvul.010G113800.1	25.28	47.8125
Phvul.010G113900.1	25.6	44.1629
Phvul.010G114000.1	24.84	45.2901
Phvul.010G114100.1	25.56	42.4238
Phvul.010G114200.2	26.16	40.4972
Phvul.010G114200.1	26.15	40.5377
Phvul.010G114300.1	25.88	39.1455
Phvul.010G114400.1	25.47	42.9683
Phvul.010G114400.2	25.49	42.8414
Phvul.010G114500.1	26.13	41.5268
Phvul.010G114600.1	26.23	40.242
Phvul.010G114700.1	25.46	48.9883
Phvul.010G114800.1	25.74	48.2303
Phvul.010G114900.1	25.17	54.3608
Phvul.010G115000.1	25.71	40.5834
Phvul.010G115000.2	25.7	40.5727
Phvul.010G115100.1	25.17	46.1573
Phvul.010G115200.1	26.71	37.9254
Phvul.010G115300.1	25.94	40.8618
Phvul.010G115400.1	26.17	40.625
Phvul.010G115500.1	26.43	40.6015
Phvul.010G115600.1	25.96	40.5527
Phvul.010G115700.1	26.37	41.0887
Phvul.010G115700.2	26.56	40.633
Phvul.010G115800.1	26.16	40.3095
Phvul.010G115900.1	26.51	38.6289
Phvul.010G116000.1	26.69	39.8773
Phvul.010G116100.1	26.25	43.8395
Phvul.010G116200.2	25.97	41.8261
Phvul.010G116200.1	26.14	41.1972
Phvul.010G116300.1	25.5	43.5513
Phvul.010G116400.1	26.18	39.7333
Phvul.010G116500.1	26.07	41.9323
Phvul.010G116600.1	25.57	45.8614
Phvul.010G116700.1	25.83	40.8801
Phvul.010G116800.1	25.75	42.2633
Phvul.010G116900.1	25.95	40.1826
Phvul.010G117000.1	26.32	40.1198
Phvul.010G117100.1	25.12	48.9289
Phvul.010G117200.1	26.59	41.3669
Phvul.010G117300.1	26.12	44.4444
Phvul.010G117400.1	26.06	40
Phvul.010G117500.1	25.77	41.9355
Phvul.010G117600.1	24.84	46.529
Phvul.010G117700.1	25.47	41.9277
Phvul.010G117800.1	28.72	39.9533
Phvul.010G117900.1	25.24	46.9168
Phvul.010G118000.1	24.94	48.2728
Phvul.010G118100.1	25.26	44.5135
Phvul.010G118100.2	25.23	44.7961
Phvul.010G118100.3	25.32	44.232
Phvul.010G118200.1	26.42	40.9938
Phvul.010G118300.1	26.35	39.2744
Phvul.010G118400.1	25.71	42.2277
Phvul.010G118500.1	25.58	44.5368
Phvul.010G118600.2	26.53	38.9511
Phvul.010G118600.1	26.53	38.934
Phvul.010G118700.1	25.73	47.7648
Phvul.010G118800.1	25.41	44.1163
Phvul.010G118900.1	25.3	43.1373
Phvul.010G119000.1	25.44	44.1578
Phvul.010G119100.1	25.33	45.0303
Phvul.010G119200.1	26.47	40.1136
Phvul.010G119300.1	25.99	41.0078
Phvul.010G119400.1	25.58	42.1814
Phvul.010G119500.1	26.09	40.3108
Phvul.010G119600.1	25.65	43.8265
Phvul.010G119700.1	25.86	40.5546
Phvul.010G119800.1	24.94	45.9193
Phvul.010G119900.1	26	41.4815
Phvul.010G119900.3	26.21	41.2346
Phvul.010G119900.4	26.21	41.1047
Phvul.010G119900.2	26	41.3616
Phvul.010G120000.1	25.37	43.0323
Phvul.010G120100.1	25.93	40.5306
Phvul.010G120200.1	25.44	42.6551
Phvul.010G120300.1	25.24	42.5601
Phvul.010G120400.1	25.72	42.691
Phvul.010G120500.1	26.03	40.8033
Phvul.010G120600.1	25.64	41.7137
Phvul.010G120700.1	26.7	37.4545
Phvul.010G120800.1	26.54	37.9171
Phvul.010G120900.3	25.71	43.85
Phvul.010G120900.2	25.65	43.8091
Phvul.010G120900.1	25.68	43.7382
Phvul.010G121000.1	25.98	40.5714
Phvul.010G121100.1	25.95	39.6748
Phvul.010G121100.2	25.95	39.6851
Phvul.010G121200.1	26.01	40.5973
Phvul.010G121300.1	25.97	40.5774
Phvul.010G121400.1	25.13	49.0281
Phvul.010G121500.1	26.06	40.7563
Phvul.010G121600.1	25.68	43.6104
Phvul.010G121700.1	25.9	40.5887
Phvul.010G121800.1	26.32	39.2478
Phvul.010G121900.1	26.19	40.7339
Phvul.010G122000.1	25.58	45.1291
Phvul.010G122100.1	25.79	41.6537
Phvul.010G122200.1	25.79	41.9918
Phvul.010G122300.1	25.95	41.7495
Phvul.010G122400.1	24.89	46.0463
Phvul.010G122500.1	26.51	39.1371
Phvul.010G122600.1	25.78	43.754
Phvul.010G122700.1	26.44	38.0989
Phvul.010G122800.1	25.78	41.2536
Phvul.010G122900.1	26.58	39.9705
Phvul.010G123000.1	25.55	43.9463
Phvul.010G123100.1	25.24	54.6242
Phvul.010G123200.1	25.6	42.7396
Phvul.010G123300.1	25.33	45.5556
Phvul.010G123400.1	27.36	34.2992
Phvul.010G123500.1	26.19	40.513
Phvul.010G123600.1	26.04	39.8915
Phvul.010G123700.1	24.69	48.8391
Phvul.010G123800.1	26.86	39.7408
Phvul.010G123800.2	26.96	39.4678
Phvul.010G123900.1	25.72	42.5159
Phvul.010G124000.1	25.63	40.8
Phvul.010G124100.1	26.22	40.1468
Phvul.010G124200.1	26.5	40.4598
Phvul.010G124300.1	26.12	46.0145
Phvul.010G124400.1	25.03	49.1222
Phvul.010G124500.1	26.83	39.6114
Phvul.010G124600.1	24.87	47.8168
Phvul.010G124700.1	25.01	45.6768
Phvul.010G124800.1	26.8	37.9556
Phvul.010G124900.1	26.29	41.1111
Phvul.010G124900.2	26.74	40.3471
Phvul.010G125000.1	26.32	39.1146
Phvul.010G125100.2	25.08	45.363
Phvul.010G125100.1	25.08	45.4027
Phvul.010G125100.3	25.08	45.383
Phvul.010G125200.1	25.82	41.9279
Phvul.010G125300.1	25.83	41.4376
Phvul.010G125400.1	24.58	44.4015
Phvul.010G125500.1	25.32	43.617
Phvul.010G125600.1	25.44	42.8778
Phvul.010G125700.1	25.56	41.0896
Phvul.010G125800.1	26.11	42.2164
Phvul.010G125900.1	26.47	39.2897
Phvul.010G126000.1	26.54	39.3418
Phvul.010G126100.1	26.29	38.3745
Phvul.010G126200.1	25.43	43.6007
Phvul.010G126300.1	25.75	43.9975
Phvul.010G126400.1	25.56	49.0051
Phvul.010G126500.1	25.37	41.1306
Phvul.010G126600.1	25.88	43.5216
Phvul.010G126600.2	25.89	43.552
Phvul.010G126700.1	27.88	36.1475
Phvul.010G126700.2	27.25	36.8421
Phvul.010G126700.3	27.25	36.9289
Phvul.010G126800.1	25.86	40.7698
Phvul.010G126800.2	25.77	41.33
Phvul.010G126900.1	26.43	38.5659
Phvul.010G127000.1	27.19	38.5621
Phvul.010G127100.1	25.48	43.8024
Phvul.010G127200.1	25.43	44.0375
Phvul.010G127300.1	25.28	44.2832
Phvul.010G127400.1	25.7	42.1399
Phvul.010G127500.1	25.56	43.6961
Phvul.010G127600.1	24.88	49.9803
Phvul.010G127700.1	26.02	42.026
Phvul.010G127800.1	26.26	41.4882
Phvul.010G127900.1	26.46	40.8743
Phvul.010G128000.1	27	37.9477
Phvul.010G128100.1	26.89	36.6736
Phvul.010G128200.1	25.58	42.5954
Phvul.010G128200.2	25.61	42.3925
Phvul.010G128300.2	26.14	42.3891
Phvul.010G128300.1	25.7	43.4746
Phvul.010G128400.1	26.83	38.4348
Phvul.010G128500.1	26.39	42.0601
Phvul.010G128600.1	24.67	48.2539
Phvul.010G128700.1	26.9	41.9525
Phvul.010G128800.1	25.59	42.0814
Phvul.010G128900.1	25.51	45.4205
Phvul.010G129000.1	26.23	41.5666
Phvul.010G129100.1	25.7	44.9782
Phvul.010G129200.1	27.46	37.2642
Phvul.010G129300.1	25.2	45.6522
Phvul.010G129400.1	25.65	42.6636
Phvul.010G129500.1	25.98	41.8935
Phvul.010G129600.1	26.12	42.217
Phvul.010G129700.1	26.42	40.0471
Phvul.010G129800.1	25.46	43.7002
Phvul.010G129900.1	26.6	41.3246
Phvul.010G130000.1	25.84	41.6082
Phvul.010G130100.1	25.96	42.8243
Phvul.010G130200.1	25.91	44.0175
Phvul.010G130300.1	26.48	39.2027
Phvul.010G130400.1	25.53	43.8298
Phvul.010G130400.2	25.41	43.9648
Phvul.010G130400.3	25.39	43.9936
Phvul.010G130500.1	26.21	40.3868
Phvul.010G130600.1	25.34	41.5205
Phvul.010G130700.1	25.32	45.9235
Phvul.010G130800.1	25.73	43.2719
Phvul.010G130900.2	26.57	39.1304
Phvul.010G130900.1	26.88	38.5846
Phvul.010G131000.1	26.46	37.2727
Phvul.010G131100.1	26.26	42.5439
Phvul.010G131200.1	26.29	38.5347
Phvul.010G131300.1	25.93	41.5799
Phvul.010G131400.1	26.04	39.962
Phvul.010G131400.2	26.04	39.9543
Phvul.010G131500.1	25.6	42.0225
Phvul.010G131600.1	26.54	36.7284
Phvul.010G131700.1	27.91	35.3535
Phvul.010G131800.1	27.53	35.3333
Phvul.010G131900.1	26.37	38.4226
Phvul.010G132000.1	26.7	38.3333
Phvul.010G132100.1	26.34	44.3526
Phvul.010G132200.1	26.37	37.8869
Phvul.010G132300.1	25.43	43.1373
Phvul.010G132400.1	27.21	39.4002
Phvul.010G132500.1	25.57	42.7986
Phvul.010G132600.1	25.59	43.8011
Phvul.010G132700.1	26.35	40.505
Phvul.010G132800.2	25.77	43.6303
Phvul.010G132800.3	25.54	43.6297
Phvul.010G132800.1	25.75	43.6389
Phvul.010G132900.1	25.84	42.8571
Phvul.010G133000.2	26.48	39.2999
Phvul.010G133000.1	26.56	38.7232
Phvul.010G133100.1	26.26	40.1709
Phvul.010G133200.2	26.04	41.5978
Phvul.010G133200.1	26.04	41.5358
Phvul.010G133300.1	26.24	41.2341
Phvul.010G133300.2	25.93	41.6976
Phvul.010G133400.1	26.33	41.8848
Phvul.010G133500.1	26.39	40.5365
Phvul.010G133600.2	25.4	46.3454
Phvul.010G133600.1	25.67	43.1953
Phvul.010G133700.1	27.4	35.0324
Phvul.010G133800.1	25.79	39.7674
Phvul.010G133900.2	25.99	39.7436
Phvul.010G133900.1	25.91	40
Phvul.010G134000.1	25.78	40.0362
Phvul.010G134100.2	26.29	39.2466
Phvul.010G134100.1	26.28	39.2494
Phvul.010G134200.1	26.43	37.7499
Phvul.010G134300.1	25.86	41.0427
Phvul.010G134300.2	25.82	41.1055
Phvul.010G134400.1	25.19	47.2735
Phvul.010G134500.1	24.91	47.2617
Phvul.010G134600.1	25.53	43.0254
Phvul.010G134700.1	26.31	39.4755
Phvul.010G134800.1	25.66	41.8417
Phvul.010G134900.1	25.78	41.9926
Phvul.010G135000.1	25.96	40.4542
Phvul.010G135100.1	25.68	39.6262
Phvul.010G135200.1	26.9	37.0732
Phvul.010G135300.1	26.07	40.6262
Phvul.010G135400.1	25.97	41.5116
Phvul.010G135500.1	25.88	41.4818
Phvul.010G135600.1	26.05	40.212
Phvul.010G135700.1	25.62	41.706
Phvul.010G135800.1	25.97	40.831
Phvul.010G135900.1	25.76	41.5437
Phvul.010G136000.1	26.25	40.812
Phvul.010G136100.1	25.63	41.1003
Phvul.010G136200.1	26.15	40.6268
Phvul.010G136300.2	25.54	44.4037
Phvul.010G136300.1	25.59	44.3368
Phvul.010G136400.1	27.27	37.5456
Phvul.010G136500.1	25.65	42.4636
Phvul.010G136600.2	25.8	41.5783
Phvul.010G136600.1	25.8	41.5942
Phvul.010G136700.1	26.75	38.3951
Phvul.010G136800.1	26.56	38.2862
Phvul.010G136900.1	26.25	38.9739
Phvul.010G137000.1	27.37	37.7049
Phvul.010G137100.1	25.94	40.1662
Phvul.010G137200.1	27.23	36.2681
Phvul.010G137200.2	27.18	36.4238
Phvul.010G137300.1	25.77	41.6219
Phvul.010G137400.1	25.88	42.2759
Phvul.010G137500.1	26.41	40.8916
Phvul.010G137600.1	25.34	42.0213
Phvul.010G137700.1	24.96	44.7923
Phvul.010G137800.1	26.39	39.5293
Phvul.010G137900.1	26.02	40.0987
Phvul.010G138000.1	26.44	38.7866
Phvul.010G138100.1	25.85	40.0147
Phvul.010G138200.1	25.86	45.124
Phvul.010G138300.1	26.12	39.2857
Phvul.010G138300.2	25.95	40.3478
Phvul.010G138300.3	26.54	38.7841
Phvul.010G138400.1	25.34	42.6586
Phvul.010G138500.1	25.06	49.9076
Phvul.010G138600.1	25.79	41.7073
Phvul.010G138700.1	25.93	41.5626
Phvul.010G138800.1	26.47	60.0271
Phvul.010G138900.1	25.82	41.4964
Phvul.010G139000.1	25.89	41.5573
Phvul.010G139100.1	26.04	41.6971
Phvul.010G139200.1	26.26	40.2223
Phvul.010G139300.1	25.67	42.0909
Phvul.010G139400.1	25.65	43.4465
Phvul.010G139500.1	25.57	41.3408
Phvul.010G139600.1	26.22	39.4176
Phvul.010G139700.1	27.13	39.0325
Phvul.010G139800.1	26.27	40.5293
Phvul.010G139800.2	26.29	40.6167
Phvul.010G139900.1	27	65.5797
Phvul.010G140000.1	25.13	45.9004
Phvul.010G140100.1	25.41	41.2815
Phvul.010G140200.1	25.91	42.5949
Phvul.010G140300.1	26	40.1533
Phvul.010G140400.1	26.29	39.7666
Phvul.010G140500.1	25.02	42.6681
Phvul.010G140600.1	25.95	40.271
Phvul.010G140700.1	25.89	41.0042
Phvul.010G140800.1	25.84	41.6667
Phvul.010G140900.1	26.1	41.1374
Phvul.010G141000.1	26.49	40.0526
Phvul.010G141100.1	25.91	40.718
Phvul.010G141200.1	26.49	40.3465
Phvul.010G141300.2	26.23	39.8014
Phvul.010G141300.1	26.23	39.794
Phvul.010G141400.1	26.86	38.625
Phvul.010G141500.1	27.36	35.3994
Phvul.010G141600.1	26.94	36.7627
Phvul.010G141700.1	25.88	40.4483
Phvul.010G141800.1	25.55	42.2623
Phvul.010G141900.2	25.91	40.9348
Phvul.010G141900.1	25.99	40.678
Phvul.010G142000.1	25.9	42.1693
Phvul.010G142100.1	26.29	39.548
Phvul.010G142200.1	25.46	42.866
Phvul.010G142300.1	25.72	41.5006
Phvul.010G142400.1	25.4	44.3478
Phvul.010G142500.1	26.34	40.3742
Phvul.010G142600.1	26.17	40.9383
Phvul.010G142700.1	25.85	42.0951
Phvul.010G142800.1	26.13	41.3911
Phvul.010G142900.2	25.73	42.438
Phvul.010G142900.5	25.61	41.6339
Phvul.010G142900.3	25.73	42.5329
Phvul.010G142900.4	25.74	42.3597
Phvul.010G142900.1	25.74	42.4566
Phvul.010G142900.6	25.62	41.566
Phvul.010G143000.1	25.58	42.9416
Phvul.010G143100.2	26.43	39.157
Phvul.010G143100.3	26.39	39.5178
Phvul.010G143100.1	26.4	39.0883
Phvul.010G143100.4	26.36	39.4882
Phvul.010G143200.1	26.03	40.0273
Phvul.010G143300.1	25.06	47.7922
Phvul.010G143400.1	24.55	48.6834
Phvul.010G143500.1	26.54	39.2931
Phvul.010G143600.1	25.93	41.0635
Phvul.010G143700.1	26.03	40.0839
Phvul.010G143700.2	26.04	40.1118
Phvul.010G143800.1	26.04	42.1225
Phvul.010G143900.1	25.27	42.8885
Phvul.010G144000.1	25.86	41.7241
Phvul.010G144100.1	26.23	38.4089
Phvul.010G144200.1	26.27	40.7407
Phvul.010G144300.1	26.09	42.7264
Phvul.010G144400.2	26.89	39.3969
Phvul.010G144400.1	26.87	39.3195
Phvul.010G144500.1	26.42	39.5877
Phvul.010G144600.1	25.78	43.4227
Phvul.010G144700.1	25.75	42.5581
Phvul.010G144700.2	25.77	42.4488
Phvul.010G144800.1	26.06	42.7447
Phvul.010G144900.1	25.65	43.0386
Phvul.010G145000.1	25.73	40.9707
Phvul.010G145100.1	26.16	40.9304
Phvul.010G145200.1	26.09	41.5188
Phvul.010G145300.1	25.29	45.0753
Phvul.010G145400.1	25.73	41.5829
Phvul.010G145500.1	25.35	44.0417
Phvul.010G145600.1	25.74	41.9853
Phvul.010G145700.1	25.63	45.9904
Phvul.010G145800.1	26.04	40.6015
Phvul.010G145900.1	25.34	46.0857
Phvul.010G146000.1	25.28	48.3376
Phvul.010G146100.1	26.05	41.5861
Phvul.010G146100.2	26.18	39.1715
Phvul.010G146200.1	25.25	45.7643
Phvul.010G146300.1	25.18	53.7324
Phvul.010G146400.1	26.41	40.3756
Phvul.010G146500.1	25.46	44.3916
Phvul.010G146600.1	25.56	59.2417
Phvul.010G146700.1	25.72	40.9122
Phvul.010G146800.1	26.05	40.4337
Phvul.010G146900.2	26.35	39.3883
Phvul.010G146900.3	26.34	39.4188
Phvul.010G146900.1	26.38	39.1931
Phvul.010G146900.4	26.39	39.1634
Phvul.010G147000.1	26.18	40.2265
Phvul.010G147100.1	26.49	43.5264
Phvul.010G147200.1	25.91	41.6607
Phvul.010G147300.1	25.45	55.8299
Phvul.010G147400.1	27.78	37.3942
Phvul.010G147500.1	25.41	43.9169
Phvul.010G147600.1	26.19	41.2482
Phvul.010G147700.1	26.88	39.4762
Phvul.010G147800.1	27.15	37.8378
Phvul.010G147900.1	25.96	41.4343
Phvul.010G148000.1	26.2	40.097
Phvul.010G148100.1	26.92	37.9141
Phvul.010G148200.1	25.52	42.9162
Phvul.010G148300.1	26.53	39.6545
Phvul.010G148400.1	26.04	40.1869
Phvul.010G148500.1	26.43	41.1442
Phvul.010G148500.2	26.42	41.1468
Phvul.010G148600.1	26.2	38.764
Phvul.010G148700.1	25.74	43.9453
Phvul.010G148800.1	25.65	42.4706
Phvul.010G148900.1	26.38	40.5568
Phvul.010G149000.1	25.16	48.3871
Phvul.010G149100.1	25.32	50.3608
Phvul.010G149200.1	26.61	38.9216
Phvul.010G149300.1	25.15	45.9596
Phvul.010G149400.1	25.88	40.661
Phvul.010G149400.2	25.99	40.12
Phvul.010G149500.1	25.84	41.4343
Phvul.010G149600.1	26.02	41.5123
Phvul.010G149700.1	25.35	42.9782
Phvul.010G149800.1	25.84	42.7344
Phvul.010G149900.1	25.44	43.1663
Phvul.010G150000.1	26.34	40.7246
Phvul.010G150100.1	27.38	37.3313
Phvul.010G150200.2	26.08	40.5295
Phvul.010G150200.1	26.13	40.1487
Phvul.010G150300.1	24.99	47.1742
Phvul.010G150400.1	25.67	41.2078
Phvul.010G150500.1	24.89	45.0491
Phvul.010G150600.3	25.44	44.8387
Phvul.010G150600.2	25.67	41.522
Phvul.010G150600.1	24.63	44.1791
Phvul.010G150700.1	25.99	46.097
Phvul.010G150800.2	26.09	41.923
Phvul.010G150800.1	26.02	41.7713
Phvul.010G150900.1	27.25	40.2326
Phvul.010G151000.1	25.36	43.2528
Phvul.010G151100.1	26.06	43.0556
Phvul.010G151100.2	25.88	42.1805
Phvul.010G151200.1	25.44	42.5714
Phvul.010G151300.1	26.03	44.2743
Phvul.010G151400.2	26.12	41.0722
Phvul.010G151400.1	26.13	41.1409
Phvul.010G151500.1	25.28	48.7598
Phvul.010G151600.1	25.83	40.8998
Phvul.010G151700.1	29.4	35.9296
Phvul.010G151800.1	26.12	44.1176
Phvul.010G151900.2	25.84	41.4401
Phvul.010G151900.1	25.74	42.7228
Phvul.010G152000.1	25.24	45.303
Phvul.010G152100.1	25.99	41.453
Phvul.010G152200.1	25.26	50.362
Phvul.010G152300.1	25.86	41.7391
Phvul.010G152400.1	26.38	39.9637
Phvul.010G152500.1	25.86	41.4691
Phvul.010G152600.2	26.41	40.411
Phvul.010G152600.1	26.42	40.4051
Phvul.010G152700.1	25.17	51.4148
Phvul.010G152800.1	25.35	45.2381
Phvul.010G152900.1	25.69	45.5686
Phvul.010G153000.1	25.36	44.1369
Phvul.010G153100.1	25.38	45.4352
Phvul.010G153200.1	24.98	44.3215
Phvul.010G153300.1	25.64	42.7328
Phvul.010G153400.1	25.99	42.1429
Phvul.010G153500.1	26.52	37.9518
Phvul.010G153600.1	26.19	39.152
Phvul.010G153700.1	26.06	42.3197
Phvul.010G153800.1	24.91	51.1684
Phvul.010G153900.1	26.64	38.3756
Phvul.010G154000.1	24.5	50.9967
Phvul.010G154100.1	25.67	44.625
Phvul.010G154200.1	25.59	42.8811
Phvul.010G154300.1	25.99	36.1607
Phvul.010G154400.1	26.54	39.8625
Phvul.010G154500.1	26.01	40.3204
Phvul.010G154600.1	25.99	41.9637
Phvul.010G154700.1	25.59	42.4883
Phvul.010G154800.1	26.14	39.3675
Phvul.010G154900.1	25.79	42.9931
Phvul.010G155000.1	25.15	43.6301
Phvul.010G155100.1	26.07	39.6624
Phvul.010G155200.1	25.71	43.1081
Phvul.010G155200.2	25.68	42.9918
Phvul.010G155300.1	25.41	42.7632
Phvul.010G155400.1	26.1	42.4797
Phvul.010G155500.1	26.17	39.2638
Phvul.010G155600.1	26.19	39.7661
Phvul.010G155700.1	26.92	43.2741
Phvul.010G155800.1	26.07	42.4771
Phvul.010G155900.1	27.15	38.9444
Phvul.010G156000.1	25.7	47.3118
Phvul.010G156100.1	24.89	47.5234
Phvul.010G156200.1	25.54	42.8341
Phvul.010G156300.1	26.36	38.9937
Phvul.010G156400.1	25.16	47.3854
Phvul.010G156500.1	26.12	41.8216
Phvul.010G156600.1	25.32	42.6613
Phvul.010G156700.1	25.91	40.9287
Phvul.010G156800.1	25.75	43.4047
Phvul.010G156900.1	26.5	38.5197
Phvul.010G157000.1	26.19	39.5122
Phvul.010G157100.1	26.04	41.0888
Phvul.010G157200.2	26.02	41.0778
Phvul.010G157200.1	25.96	41.2116
Phvul.010G157300.1	31.6	63.388
Phvul.010G157400.1	25.94	44.1837
Phvul.010G157500.1	25.41	42.6905
Phvul.010G157600.2	26.97	37.7666
Phvul.010G157600.1	26.09	39.7076
Phvul.010G157700.2	25.68	42.6306
Phvul.010G157700.1	25.65	42.7931
Phvul.010G157800.1	25.89	40.4747
Phvul.010G157900.1	25.71	42.7456
Phvul.010G158000.2	26.43	39.014
Phvul.010G158000.1	26.37	39.3043
Phvul.010G158100.1	26.07	41.0506
Phvul.010G158200.1	26.13	40.7708
Phvul.010G158300.1	26.98	39.0793
Phvul.010G158400.1	24.61	46.6825
Phvul.010G158400.2	24.59	46.6393
Phvul.010G158500.1	24.19	46.2046
Phvul.010G158600.1	25.71	41.5987
Phvul.010G158700.1	24.46	53.7835
Phvul.010G158800.1	24.87	53.003
Phvul.010G158900.1	24.96	47.0836
Phvul.010G159000.1	25.78	41.7317
Phvul.010G159100.1	26.25	39.5084
Phvul.010G159200.1	25.44	43.9593
Phvul.010G159300.1	26.53	54.8918
Phvul.010G159400.1	25.65	42.9438
Phvul.010G159500.1	25.6	43.0017
Phvul.010G159600.1	26.02	40.2754
Phvul.010G159700.1	25.8	47.2856
Phvul.010G159800.1	26.58	39.8964
Phvul.010G159900.1	25.79	41.0427
Phvul.010G160000.1	25.86	41.3141
Phvul.010G160100.1	26.05	39.6679
Phvul.010G160200.1	25.37	45.4481
Phvul.010G160200.2	25.38	45.3258
Phvul.010G160300.1	26.79	39.2241
Phvul.010G160300.2	26.9	38.8939
Phvul.010G160400.1	25.79	43.7797
Phvul.010G160500.1	26.43	41.7738
Phvul.010G160600.2	26.55	39.4141
Phvul.010G160600.1	26.42	39.4177
Phvul.010G160700.1	25.29	43.806
Phvul.010G160800.1	26.15	40.5587
Phvul.010G160800.2	26.03	40.8108
Phvul.010G160800.3	26.29	40.3275
Phvul.010G160900.1	24.52	49.28
Phvul.010G161000.1	24.87	48.5086
Phvul.010G161100.1	25.99	40.1857
Phvul.010G161100.2	26.2	39.4845
Phvul.010G161200.1	25.45	44.3629
Phvul.010G161300.1	26.28	40.7678
Phvul.010G161400.1	26.19	41.4894
Phvul.010G161500.1	25.7	43.0481
Phvul.010G161600.1	25.47	43.414
Phvul.010G161600.2	26	40.5738
Phvul.010G161700.1	25.82	42.0703
Phvul.010G161800.1	25.71	42.5851
Phvul.010G161900.2	26.11	39.2564
Phvul.010G161900.1	26.11	39.2329
Phvul.010G162000.1	26.06	39.801
Phvul.010G162100.1	26.39	39.0005
Phvul.010G162200.1	25.98	44.2308
Phvul.010G162300.1	25.68	43.359
Phvul.010G162400.1	25.77	43.5676
Phvul.010G162500.1	25.4	39.3548
Phvul.010G162600.1	26.44	39.9404
Phvul.010G162700.1	24.83	49.594
Phvul.010G162800.1	25.89	40.2585
Phvul.010G162900.1	25.4	56.1847
Phvul.010G163000.1	25.15	52.755
Phvul.010G163100.1	26.32	41.0615
Phvul.010G163200.3	25.13	47.5365
Phvul.010G163200.2	25.39	45.6504
Phvul.010G163200.1	25.41	45.6286
Phvul.010G163300.1	25.44	43.9328
Phvul.010G163400.1	26.13	52.8846
Phvul.010G163500.1	25.85	42.1324
Phvul.010G163500.2	26	41.3841
Phvul.010G163600.1	26.02	40.7407
Phvul.010G163600.2	25.98	41.0256
Phvul.010G163700.1	26.05	40.9785
Phvul.010G163800.1	26.4	39.1655
Phvul.010G163900.1	25.51	43.0989
Phvul.010G164000.1	25.48	43.3155
Phvul.010G164000.2	25.61	42.1417
Phvul.010G164100.1	26.25	39.2
Phvul.010G164100.2	26.3	38.9796
Phvul.010G164200.1	26.21	40.2995
Phvul.010G164300.1	26.07	41.4925
Phvul.010G164400.1	24.82	44.5154
Phvul.010G164500.1	25.32	43.9528
Phvul.010G164600.1	25.63	42.4084
Phvul.010G164700.1	25.44	46.0648
Phvul.010G164800.1	26.05	40.3339
Phvul.010G164900.1	25.7	44.2353
Phvul.010G165000.1	25.51	48.4824
Phvul.010G165100.1	25.9	41.9964
Phvul.010G165200.2	25.52	42.5494
Phvul.010G165200.1	25.52	42.5551
Phvul.010G165300.1	25.81	40.8149
Phvul.010G165400.1	25.84	41.4966
Phvul.010G165500.2	26.43	40.0855
Phvul.010G165500.1	26.39	40.2671
Phvul.010G165600.1	26.17	39.5546
Phvul.010G165700.1	27.13	39.4382
Phvul.010G165800.1	25.56	44.1119
Phvul.010G165900.1	25.91	41.6096
Phvul.L007700.1	26.09	39.9123
Phvul.003G000100.1	25.87	42.7975
Phvul.003G000200.1	25.43	45.0555
Phvul.003G000300.1	25.42	42.6909
Phvul.003G000400.1	27.36	38.8211
Phvul.003G000500.1	27.24	37.9167
Phvul.003G000600.1	25.84	40.3033
Phvul.003G000700.1	26.39	39.1147
Phvul.003G000800.1	25.13	48.0226
Phvul.003G000900.1	25.1	50.7572
Phvul.003G001000.1	25.49	42.2663
Phvul.003G001100.1	25.57	42.8571
Phvul.003G001200.1	25.39	48.2778
Phvul.003G001300.1	26.26	41.0167
Phvul.003G001400.2	25.57	42.0553
Phvul.003G001400.1	25.14	44.6415
Phvul.003G001500.1	27.49	36.2826
Phvul.003G001500.2	27.48	36.3204
Phvul.003G001600.1	24.85	42.1356
Phvul.003G001700.1	25.68	41.4211
Phvul.003G001800.1	26.1	39.5319
Phvul.003G001900.1	27.36	40.0196
Phvul.003G002000.1	26.32	39.7026
Phvul.003G002100.1	25.79	41.1751
Phvul.003G002200.2	26.05	41.0916
Phvul.003G002200.1	25.97	40.9786
Phvul.003G002300.1	26.5	37.4151
Phvul.003G002400.2	27.25	36.1152
Phvul.003G002400.3	27.24	36.1366
Phvul.003G002400.4	27.24	36.1434
Phvul.003G002400.1	27.23	36.1647
Phvul.003G002500.2	27.01	37.228
Phvul.003G002500.3	27	37.2628
Phvul.003G002500.4	27.02	37.2345
Phvul.003G002500.1	27.01	37.2688
Phvul.003G002600.2	27.09	35.5205
Phvul.003G002600.1	27.08	35.5477
Phvul.003G002700.2	27.18	36.2657
Phvul.003G002700.1	27.17	36.2931
Phvul.003G002700.3	27.18	36.3215
Phvul.003G002700.4	27.17	36.3491
Phvul.003G002800.2	27.22	35.9478
Phvul.003G002800.3	27.24	36.2214
Phvul.003G002800.1	27.22	35.9198
Phvul.003G002900.1	26.87	36.9648
Phvul.003G003000.1	26.83	36.2431
Phvul.003G003100.1	25.9	42.6657
Phvul.003G003200.1	25.2	48.5618
Phvul.003G003300.2	24.8	50.4
Phvul.003G003300.1	25.12	49.1766
Phvul.003G003400.1	26.38	39.3574
Phvul.003G003500.1	25.86	41.8008
Phvul.003G003600.1	26.33	39.2315
Phvul.003G003700.1	25.75	42.3564
Phvul.003G003800.1	25.94	43.0972
Phvul.003G003900.1	25.03	49.7203
Phvul.003G004000.1	25.39	46.9623
Phvul.003G004100.1	25.48	42.6208
Phvul.003G004200.1	25.51	45.5163
Phvul.003G004300.1	26.07	40.7386
Phvul.003G004400.1	25.63	44.7761
Phvul.003G004500.1	26.31	37.4631
Phvul.003G004600.1	25.78	41.4954
Phvul.003G004700.1	25.66	43.4043
Phvul.003G004800.1	25.96	42.4619
Phvul.003G004900.1	25.94	40.7063
Phvul.003G005000.1	25.27	49.162
Phvul.003G005100.1	26.26	38.3085
Phvul.003G005200.1	26.31	39.5956
[truncated: 29,638 more rows]
