# Supplementary material for: Detailed analysis of putative genes encoding small proteins in legume genomes
Source: Front Plant Sci. 2013 Jun 20;4:208. doi: 10.3389/fpls.2013.00208 (PMC3687714; doi:10.3389/fpls.2013.00208)
Supplement: Table S2 — Infernal data. [file DataSheet2.XLSX]

## Sheet: Phavu
#target name	accession	query name	mdl	mdl from	mdl to	seq from	seq to	strand	trunc	pass	gc	bias	score	E-value	inc	description of target
tRNA5	-	Phvul.010G002900.1	cm	1	72	455	526	+	no	1	0.38	0	12	5.2e-15	!	-
Cobalamin	RF00174	Phvul.010G038800.1	cm	1	83	144	70	-	3'	3	0.4	0	4.8	1e-13	!	Cobalamin riboswitch
Cobalamin	RF00174	Phvul.010G040600.1	cm	1	67	98	2	-	3'	3	0.34	6.9	-3.1	3.4e-11	!	Cobalamin riboswitch
5S_rRNA	RF00001	Phvul.010G042800.2	cm	1	119	2128	2033	-	no	1	0.39	0	11.3	4.2e-14	!	5S ribosomal RNA
5S_rRNA	RF00001	Phvul.010G042800.1	cm	1	119	2128	2033	-	no	1	0.39	0	11.3	4.1e-14	!	5S ribosomal RNA
tRNA5	-	Phvul.010G043000.1	cm	1	23	266	288	+	3'	3	0.52	0	8.7	1.1e-14	!	-
Cobalamin	RF00174	Phvul.010G044500.1	cm	135	191	18	74	+	5'	2	0.32	0	4.2	5e-14	!	Cobalamin riboswitch
Cobalamin	RF00174	Phvul.010G045900.1	cm	136	191	1250	1195	-	5'	2	0.46	0	3.9	1.7e-13	!	Cobalamin riboswitch
Cobalamin	RF00174	Phvul.010G045900.2	cm	136	191	1029	974	-	5'	2	0.46	0	3.9	1.4e-13	!	Cobalamin riboswitch
Cobalamin	RF00174	Phvul.010G047300.1	cm	119	191	71	152	+	5'	2	0.49	0	5.4	1e-13	!	Cobalamin riboswitch
5S_rRNA	RF00001	Phvul.010G060400.1	cm	67	108	798	837	+	no	1	0.45	0	7.1	3.2e-13	!	5S ribosomal RNA
tRNA5	-	Phvul.010G070400.1	cm	45	64	1303	1322	+	no	1	0.4	0	6.9	3.9e-13	!	-
tRNA5	-	Phvul.010G070400.2	cm	45	64	1694	1713	+	no	1	0.4	0	6.9	4.4e-13	!	-
tRNA5	-	Phvul.010G082400.1	cm	50	62	896	908	+	no	1	0.38	0	6.9	3.6e-13	!	-
Cobalamin	RF00174	Phvul.010G085000.1	cm	1	191	2001	2077	+	no	1	0.47	0	12	3e-15	!	Cobalamin riboswitch
5S_rRNA	RF00001	Phvul.010G089100.1	cm	78	100	1386	1408	+	no	1	0.65	0	6.3	5.7e-13	!	5S ribosomal RNA
Cobalamin	RF00174	Phvul.010G102800.1	cm	70	80	1688	1678	-	no	1	0.64	0	4.3	1.8e-13	!	Cobalamin riboswitch
tRNA5	-	Phvul.010G108400.1	cm	51	61	535	525	-	no	1	0.55	0	7.8	4.9e-14	!	-
Cobalamin	RF00174	Phvul.010G110200.1	cm	113	131	316	299	-	no	1	0.67	0	5.3	6.7e-14	!	Cobalamin riboswitch
Cobalamin	RF00174	Phvul.010G116500.1	cm	1	53	44	1	-	3'	3	0.34	1.7	-6.2	1.3e-10	!	Cobalamin riboswitch
5S_rRNA	RF00001	Phvul.010G120000.1	cm	1	119	1582	1711	+	no	1	0.46	0	12.1	2.1e-14	!	5S ribosomal RNA
tRNA5	-	Phvul.010G125000.1	cm	1	72	1577	1621	+	no	1	0.51	0	17.6	1.9e-16	!	-
Cobalamin	RF00174	Phvul.010G129600.1	cm	1	64	70	2	-	3'	3	0.41	0	3.4	1.5e-13	!	Cobalamin riboswitch
5S_rRNA	RF00001	Phvul.010G132400.1	cm	31	46	296	311	+	no	1	0.5	0	6.3	2.6e-13	!	5S ribosomal RNA
Cobalamin	RF00174	Phvul.010G139300.1	cm	1	191	2487	2398	-	no	1	0.46	0	10.2	5.6e-15	!	Cobalamin riboswitch
tRNA5	-	Phvul.010G146300.1	cm	1	72	1095	1174	+	no	1	0.52	0	8.8	4.9e-14	!	-
Cobalamin	RF00174	Phvul.010G155700.1	cm	1	191	603	686	+	no	1	0.56	0	7.5	1.7e-14	!	Cobalamin riboswitch
5S_rRNA	RF00001	Phvul.010G159600.1	cm	76	102	377	403	+	no	1	0.48	0	6.3	3.1e-13	!	5S ribosomal RNA
5S_rRNA	RF00001	Phvul.010G164700.1	cm	25	54	281	252	-	no	1	0.43	0	8.8	2.7e-14	!	5S ribosomal RNA
tRNA5	-	Phvul.003G016900.1	cm	1	72	681	615	-	no	1	0.42	0	9.9	1.7e-14	!	-
Cobalamin	RF00174	Phvul.003G017600.1	cm	1	65	122	65	-	3'	3	0.55	0	3.2	3e-13	!	Cobalamin riboswitch
5S_rRNA	RF00001	Phvul.003G017800.1	cm	1	119	259	124	-	no	1	0.43	0.9	6.4	3.6e-13	!	5S ribosomal RNA
tRNA5	-	Phvul.003G018000.1	cm	43	64	1581	1601	+	no	1	0.52	0	8.9	7.3e-14	!	-
tRNA5	-	Phvul.003G026600.1	cm	1	72	217	165	-	no	1	0.55	0	9.3	2.2e-14	!	-
tRNA5	-	Phvul.003G027600.1	cm	1	72	433	362	-	no	1	0.46	0	10.9	1.9e-14	!	-
Cobalamin	RF00174	Phvul.003G029600.1	cm	1	191	2614	2696	+	no	1	0.37	0	4.8	2.3e-13	!	Cobalamin riboswitch
tRNA5	-	Phvul.003G033000.1	cm	50	72	1299	1277	-	5'	2	0.52	0	7.7	1e-13	!	-
tRNA5	-	Phvul.003G034500.1	cm	1	72	239	303	+	no	1	0.48	0	12	3.9e-15	!	-
5S_rRNA	RF00001	Phvul.003G037100.1	cm	1	119	886	772	-	no	1	0.37	0	10.5	2.5e-14	!	5S ribosomal RNA
tRNA5	-	Phvul.003G040700.1	cm	1	72	1747	1821	+	no	1	0.49	0	9.8	3.4e-14	!	-
Cobalamin	RF00174	Phvul.003G043400.1	cm	1	191	946	1098	+	no	1	0.42	0	7.7	2.2e-14	!	Cobalamin riboswitch
tRNA5	-	Phvul.003G046400.1	cm	10	42	561	593	+	no	1	0.64	0	13.6	1.5e-15	!	-
Cobalamin	RF00174	Phvul.003G047200.1	cm	1	63	94	11	-	3'	3	0.35	0.3	3.3	3.5e-13	!	Cobalamin riboswitch
5S_rRNA	RF00001	Phvul.003G054200.1	cm	1	119	100	208	+	no	1	0.55	0	17.8	4.1e-16	!	5S ribosomal RNA
Cobalamin	RF00174	Phvul.003G059100.1	cm	1	68	572	636	+	3'	3	0.32	0	11.7	3.9e-16	!	Cobalamin riboswitch
Cobalamin	RF00174	Phvul.003G074900.1	cm	1	66	262	318	+	3'	3	0.3	0	2.3	1.4e-13	!	Cobalamin riboswitch
tRNA5	-	Phvul.003G076700.1	cm	1	72	231	172	-	no	1	0.45	0	10.5	1.7e-14	!	-
tRNA5	-	Phvul.003G076700.2	cm	1	72	231	172	-	no	1	0.45	0	10.5	1.5e-14	!	-
tRNA5	-	Phvul.003G081700.1	cm	1	72	836	898	+	no	1	0.51	0	10.4	2.8e-14	!	-
tRNA5	-	Phvul.003G088800.1	cm	1	72	773	866	+	no	1	0.5	0	8.8	3.6e-14	!	-
tRNA5	-	Phvul.003G090400.3	cm	1	72	1002	1058	+	no	1	0.26	0	12.8	2e-15	!	-
tRNA5	-	Phvul.003G091500.1	cm	1	72	200	152	-	no	1	0.61	0	10.4	2.4e-14	!	-
Cobalamin	RF00174	Phvul.003G098400.1	cm	1	191	581	495	-	no	1	0.44	0	9.8	1.4e-15	!	Cobalamin riboswitch
tRNA5	-	Phvul.003G105100.1	cm	1	72	302	361	+	no	1	0.38	0	9.4	2.2e-14	!	-
Cobalamin	RF00174	Phvul.003G108800.1	cm	1	191	371	452	+	no	1	0.45	0	7.3	3e-14	!	Cobalamin riboswitch
tRNA5	-	Phvul.003G125000.2	cm	1	72	1847	1777	-	no	1	0.45	0	22.8	2.2e-18	!	-
tRNA5	-	Phvul.003G125000.1	cm	1	72	1945	1875	-	no	1	0.45	0	22.8	2.3e-18	!	-
tRNA5	-	Phvul.003G131500.1	cm	1	72	1476	1395	-	no	1	0.59	0	37.7	3.4e-23	!	-
tRNA5	-	Phvul.003G153600.1	cm	7	72	1	78	+	5'	2	0.54	0	22.1	2.8e-19	!	-
5S_rRNA	RF00001	Phvul.003G154600.1	cm	1	119	128	212	+	no	1	0.49	0	9.1	1.8e-13	!	5S ribosomal RNA
Cobalamin	RF00174	Phvul.003G154900.1	cm	1	188	91	2	-	3'	3	0.46	0	2.4	1.1e-12	!	Cobalamin riboswitch
tRNA5	-	Phvul.003G157500.1	cm	1	72	1674	1749	+	no	1	0.45	0	8.8	8.9e-14	!	-
tRNA5	-	Phvul.003G157500.2	cm	1	72	1674	1749	+	no	1	0.45	0	8.8	8.6e-14	!	-
5S_rRNA	RF00001	Phvul.003G157600.1	cm	67	108	3862	3902	+	no	1	0.46	0	8.7	2.8e-13	!	5S ribosomal RNA
Cobalamin	RF00174	Phvul.003G161300.3	cm	1	68	1811	1903	+	3'	3	0.43	0	4.7	1.5e-13	!	Cobalamin riboswitch
Cobalamin	RF00174	Phvul.003G161300.4	cm	1	68	1814	1906	+	3'	3	0.43	0	4.7	1.5e-13	!	Cobalamin riboswitch
Cobalamin	RF00174	Phvul.003G161300.5	cm	1	68	1776	1868	+	3'	3	0.43	0	4.7	1.4e-13	!	Cobalamin riboswitch
Cobalamin	RF00174	Phvul.003G161300.6	cm	1	68	1779	1871	+	3'	3	0.43	0	4.7	1.4e-13	!	Cobalamin riboswitch
tRNA5	-	Phvul.003G181400.1	cm	50	62	777	765	-	no	1	0.38	0	7	2.9e-13	!	-
Cobalamin	RF00174	Phvul.003G192500.1	cm	88	157	2189	2254	+	no	1	0.55	0	6.5	9.1e-14	!	Cobalamin riboswitch
Cobalamin	RF00174	Phvul.003G208800.1	cm	1	82	130	2	-	3'	3	0.6	0	3.7	5.7e-13	!	Cobalamin riboswitch
tRNA5	-	Phvul.003G211900.1	cm	1	37	2262	2298	+	3'	3	0.43	0	7.2	2.5e-13	!	-
tRNA5	-	Phvul.003G212600.1	cm	48	64	449	433	-	no	1	0.47	0	10	2.6e-14	!	-
Cobalamin	RF00174	Phvul.003G215500.1	cm	54	66	509	521	+	no	1	0.62	0	4	3.4e-13	!	Cobalamin riboswitch
tRNA5	-	Phvul.003G223600.1	cm	1	72	507	447	-	no	1	0.67	0	15.5	4e-16	!	-
Cobalamin	RF00174	Phvul.003G234700.1	cm	1	191	275	372	+	no	1	0.57	0	6.6	6.2e-14	!	Cobalamin riboswitch
Cobalamin	RF00174	Phvul.003G236000.1	cm	1	191	182	239	+	no	1	0.43	0	5.3	7.9e-14	!	Cobalamin riboswitch
tRNA5	-	Phvul.003G236700.1	cm	43	64	599	620	+	no	1	0.59	0	11.5	4.7e-15	!	-
tRNA5	-	Phvul.003G239400.1	cm	44	64	1034	1054	+	no	1	0.57	0	8.4	1e-13	!	-
Cobalamin	RF00174	Phvul.003G245300.1	cm	1	56	115	30	-	3'	3	0.35	0.1	4.2	8.6e-14	!	Cobalamin riboswitch
tRNA5	-	Phvul.003G252400.1	cm	47	64	1946	1963	+	no	1	0.44	0	6.8	4.2e-13	!	-
Cobalamin	RF00174	Phvul.003G252900.2	cm	1	63	70	1	-	3'	3	0.36	1.4	3.5	3.9e-13	!	Cobalamin riboswitch
Cobalamin	RF00174	Phvul.003G256600.1	cm	1	73	82	1	-	3'	3	0.44	0.7	3.3	3.9e-13	!	Cobalamin riboswitch
Cobalamin	RF00174	Phvul.003G258000.1	cm	138	191	1	54	+	5'	2	0.46	0	6.7	4.7e-14	!	Cobalamin riboswitch
5S_rRNA	RF00001	Phvul.003G258100.1	cm	23	56	1073	1037	-	no	1	0.54	0	8.5	1.3e-13	!	5S ribosomal RNA
tRNA5	-	Phvul.003G258500.1	cm	1	72	1527	1478	-	no	1	0.42	0	8.4	9.8e-14	!	-
tRNA5	-	Phvul.003G269400.1	cm	1	72	985	1037	+	no	1	0.47	0	10.4	2.4e-14	!	-
Cobalamin	RF00174	Phvul.003G273900.2	cm	1	65	151	26	-	3'	3	0.52	0	2.5	7.1e-13	!	Cobalamin riboswitch
Cobalamin	RF00174	Phvul.003G273900.1	cm	1	65	151	26	-	3'	3	0.52	0	2.5	6.9e-13	!	Cobalamin riboswitch
5S_rRNA	RF00001	Phvul.003G278600.1	cm	1	119	548	653	+	no	1	0.46	0	13.3	4.5e-15	!	5S ribosomal RNA
5S_rRNA	RF00001	Phvul.003G286800.1	cm	1	119	484	365	-	no	1	0.5	0	11.1	1.3e-14	!	5S ribosomal RNA
tRNA5	-	Phvul.003G295200.1	cm	46	64	1090	1108	+	no	1	0.32	0	10.5	1.3e-14	!	-
5S_rRNA	RF00001	Phvul.L003200.1	cm	19	59	2424	2383	-	no	1	0.43	0	6.8	6.4e-13	!	5S ribosomal RNA
Cobalamin	RF00174	Phvul.L004900.1	cm	85	160	79	152	+	no	1	0.41	0	5.3	1.8e-14	!	Cobalamin riboswitch
tRNA5	-	Phvul.009G003000.2	cm	45	64	196	177	-	no	1	0.4	0	12	1.1e-14	!	-
tRNA5	-	Phvul.009G003000.1	cm	45	64	196	177	-	no	1	0.4	0	12	1.2e-14	!	-
Cobalamin	RF00174	Phvul.009G003300.1	cm	1	191	2794	2878	+	no	1	0.47	0	4.6	3.9e-13	!	Cobalamin riboswitch
5S_rRNA	RF00001	Phvul.009G014100.1	cm	1	119	759	667	-	no	1	0.44	0	9.3	6.1e-14	!	5S ribosomal RNA
tRNA5	-	Phvul.009G014500.1	cm	1	72	1111	1172	+	no	1	0.6	0	11.2	2.4e-14	!	-
tRNA5	-	Phvul.009G015000.1	cm	48	64	1027	1011	-	no	1	0.47	0	11.3	9.6e-15	!	-
Cobalamin	RF00174	Phvul.009G019800.1	cm	1	191	1465	1562	+	no	1	0.36	0	8.7	1e-14	!	Cobalamin riboswitch
tRNA5	-	Phvul.009G030200.1	cm	1	72	80	8	-	no	1	0.63	0	69.2	3.4e-33	!	-
Cobalamin	RF00174	Phvul.009G035600.1	cm	1	61	82	2	-	3'	3	0.46	0	3.4	6.3e-14	!	Cobalamin riboswitch
Cobalamin	RF00174	Phvul.009G035800.1	cm	1	63	127	2	-	3'	3	0.39	0.4	-0.2	7.4e-12	!	Cobalamin riboswitch
tRNA5	-	Phvul.009G036500.1	cm	49	63	1112	1126	+	no	1	0.33	0	7.3	3.1e-13	!	-
tRNA5	-	Phvul.009G039000.1	cm	1	43	47	5	-	3'	3	0.37	0	5.9	6.6e-13	!	-
Cobalamin	RF00174	Phvul.009G040800.1	cm	1	191	1275	1405	+	no	1	0.37	0	9.5	8.3e-15	!	Cobalamin riboswitch
Cobalamin	RF00174	Phvul.009G040800.2	cm	1	191	817	947	+	no	1	0.37	0	9.5	7.1e-15	!	Cobalamin riboswitch
tRNA5	-	Phvul.009G046900.1	cm	1	72	1516	1576	+	no	1	0.33	0	11	2.2e-14	!	-
tRNA5	-	Phvul.009G064400.1	cm	1	72	2360	2415	+	no	1	0.57	0	12.3	1.2e-14	!	-
tRNA5	-	Phvul.009G068300.1	cm	1	72	797	871	+	no	1	0.47	0	11.9	8.7e-15	!	-
tRNA5	-	Phvul.009G069600.1	cm	1	72	299	234	-	no	1	0.5	0	13.2	2.4e-15	!	-
tRNA5	-	Phvul.009G070600.1	cm	1	42	40	1	-	3'	3	0.38	0	7.7	1.1e-13	!	-
tRNA5	-	Phvul.009G073800.1	cm	1	72	267	193	-	no	1	0.55	0	8.7	3.8e-14	!	-
tRNA5	-	Phvul.009G075600.1	cm	51	61	1202	1192	-	no	1	0.64	0	7.1	1.6e-13	!	-
5S_rRNA	RF00001	Phvul.009G086900.1	cm	71	104	1169	1138	-	no	1	0.5	0	7	4e-13	!	5S ribosomal RNA
Cobalamin	RF00174	Phvul.009G089700.1	cm	1	45	82	39	-	3'	3	0.34	0	-5	1e-10	!	Cobalamin riboswitch
tRNA5	-	Phvul.009G091400.1	cm	5	67	1388	1343	-	no	1	0.46	0	13.4	2.2e-15	!	-
Cobalamin	RF00174	Phvul.009G095800.1	cm	1	74	65	1	-	3'	3	0.46	0	9.7	6e-15	!	Cobalamin riboswitch
5S_rRNA	RF00001	Phvul.009G100200.1	cm	1	119	958	859	-	no	1	0.46	0	10.7	4e-14	!	5S ribosomal RNA
tRNA5	-	Phvul.009G102000.1	cm	1	72	300	357	+	no	1	0.66	0	14.3	1e-15	!	-
tRNA5	-	Phvul.009G104700.1	cm	1	72	1278	1261	-	no	1	0.44	0	8.3	9.7e-14	!	-
tRNA5	-	Phvul.009G104900.1	cm	31	72	6	49	+	5'	2	0.55	0	6.8	1.4e-13	!	-
tRNA5	-	Phvul.009G108400.1	cm	10	24	982	996	+	no	1	0.47	0	8	1.2e-13	!	-
Cobalamin	RF00174	Phvul.009G110000.1	cm	128	191	1	59	+	5'	2	0.54	0	5.9	5.9e-14	!	Cobalamin riboswitch
tRNA5	-	Phvul.009G113000.1	cm	1	72	1062	1121	+	no	1	0.38	0	11.7	7.4e-15	!	-
tRNA5	-	Phvul.009G114900.1	cm	48	64	558	542	-	no	1	0.47	0	10	2.8e-14	!	-
tRNA5	-	Phvul.009G121000.1	cm	1	72	346	303	-	no	1	0.61	0	7.3	3.1e-13	!	-
Cobalamin	RF00174	Phvul.009G126100.1	cm	1	56	58	1	-	3'	3	0.45	0.4	6.7	3.9e-14	!	Cobalamin riboswitch
tRNA5	-	Phvul.009G128300.1	cm	1	20	2702	2721	+	3'	3	0.5	0.1	4.5	2.2e-12	!	-
Cobalamin	RF00174	Phvul.009G138600.1	cm	1	62	993	1076	+	3'	3	0.33	1.4	1.8	5.9e-13	!	Cobalamin riboswitch
Cobalamin	RF00174	Phvul.009G145400.1	cm	1	64	85	13	-	3'	3	0.4	0.6	2.8	5.2e-13	!	Cobalamin riboswitch
Cobalamin	RF00174	Phvul.009G145400.2	cm	1	64	85	13	-	3'	3	0.4	0.6	2.8	5.2e-13	!	Cobalamin riboswitch
Cobalamin	RF00174	Phvul.009G146400.1	cm	1	65	67	1	-	3'	3	0.39	0.1	5.5	8.3e-14	!	Cobalamin riboswitch
tRNA5	-	Phvul.009G146900.1	cm	1	72	561	502	-	no	1	0.68	0	14	1.7e-15	!	-
5S_rRNA	RF00001	Phvul.009G147000.1	cm	1	119	1666	1776	+	no	1	0.41	0	9.4	1.1e-13	!	5S ribosomal RNA
5S_rRNA	RF00001	Phvul.009G150600.1	cm	1	119	417	306	-	no	1	0.39	0	12.2	6e-15	!	5S ribosomal RNA
tRNA5	-	Phvul.009G158200.1	cm	1	72	723	652	-	no	1	0.68	1.1	16.1	2.3e-16	!	-
Cobalamin	RF00174	Phvul.009G159300.1	cm	1	64	155	74	-	3'	3	0.43	3.7	-2.2	2.8e-11	!	Cobalamin riboswitch
Cobalamin	RF00174	Phvul.009G162600.1	cm	1	191	61	197	+	no	1	0.48	0	7.2	2.5e-14	!	Cobalamin riboswitch
Cobalamin	RF00174	Phvul.009G166400.2	cm	1	59	71	1	-	3'	3	0.45	0	3.5	2.3e-13	!	Cobalamin riboswitch
Cobalamin	RF00174	Phvul.009G166400.1	cm	1	59	71	1	-	3'	3	0.45	0	3.5	2.1e-13	!	Cobalamin riboswitch
Cobalamin	RF00174	Phvul.009G169600.1	cm	1	63	67	1	-	3'	3	0.39	0	5.4	8.7e-14	!	Cobalamin riboswitch
Cobalamin	RF00174	Phvul.009G171500.1	cm	1	62	1224	1295	+	3'	3	0.33	0.1	3.7	2e-13	!	Cobalamin riboswitch
5S_rRNA	RF00001	Phvul.009G172200.1	cm	25	55	1343	1374	+	no	1	0.44	0	6.1	4.9e-13	!	5S ribosomal RNA
Cobalamin	RF00174	Phvul.009G177300.1	cm	1	62	72	1	-	3'	3	0.51	0	5.7	1.2e-13	!	Cobalamin riboswitch
tRNA5	-	Phvul.009G180900.1	cm	1	72	4458	4386	-	no	1	0.44	0	15	2e-15	!	-
Cobalamin	RF00174	Phvul.009G182500.1	cm	1	191	1073	1199	+	no	1	0.47	0	7.1	2.2e-14	!	Cobalamin riboswitch
Cobalamin	RF00174	Phvul.009G182500.2	cm	1	191	1215	1278	+	no	1	0.36	0	6.4	3.5e-14	!	Cobalamin riboswitch
5S_rRNA	RF00001	Phvul.009G183200.1	cm	19	59	1331	1293	-	no	1	0.49	0	7.4	3.8e-13	!	5S ribosomal RNA
5S_rRNA	RF00001	Phvul.009G183200.2	cm	19	59	1331	1293	-	no	1	0.49	0	7.4	3.6e-13	!	5S ribosomal RNA
5S_rRNA	RF00001	Phvul.009G202800.1	cm	31	46	426	411	-	no	1	0.62	0	6.3	6.2e-13	!	5S ribosomal RNA
5S_rRNA	RF00001	Phvul.009G205100.1	cm	1	119	394	478	+	no	1	0.47	0	10.4	8.9e-14	!	5S ribosomal RNA
5S_rRNA	RF00001	Phvul.009G205200.1	cm	1	119	82	173	+	no	1	0.5	0	8.6	2.3e-13	!	5S ribosomal RNA
Cobalamin	RF00174	Phvul.009G212200.1	cm	1	191	390	216	-	no	1	0.46	0	13.5	2.4e-16	!	Cobalamin riboswitch
tRNA5	-	Phvul.009G226200.1	cm	1	72	469	501	+	no	1	0.45	0	10	3.4e-14	!	-
tRNA5	-	Phvul.009G227200.1	cm	51	61	119	109	-	no	1	0.55	0	7.8	1.2e-13	!	-
5S_rRNA	RF00001	Phvul.009G228800.1	cm	1	119	1511	1632	+	no	1	0.42	0	7.3	3.9e-13	!	5S ribosomal RNA
Cobalamin	RF00174	Phvul.009G232000.1	cm	1	191	448	369	-	no	1	0.45	0	5	7e-14	!	Cobalamin riboswitch
5S_rRNA	RF00001	Phvul.009G235900.1	cm	1	119	895	816	-	no	1	0.47	0	8.5	1.2e-13	!	5S ribosomal RNA
Cobalamin	RF00174	Phvul.009G238200.1	cm	1	191	3119	3035	-	no	1	0.45	0	5.9	1.3e-13	!	Cobalamin riboswitch
Cobalamin	RF00174	Phvul.009G238500.1	cm	1	55	59	1	-	3'	3	0.42	1	6.3	4.2e-14	!	Cobalamin riboswitch
tRNA5	-	Phvul.009G242700.1	cm	1	72	1671	1602	-	no	1	0.46	0	14.7	1.6e-15	!	-
tRNA5	-	Phvul.009G248500.1	cm	1	22	1781	1803	+	3'	3	0.39	0	5.2	8.6e-13	!	-
Cobalamin	RF00174	Phvul.009G253600.1	cm	1	113	210	66	-	3'	3	0.39	0.3	4.5	1e-13	!	Cobalamin riboswitch
tRNA5	-	Phvul.009G260500.1	cm	1	72	2035	2127	+	no	1	0.44	0	12.2	1.1e-14	!	-
5S_rRNA	RF00001	Phvul.009G260800.2	cm	18	60	1735	1693	-	no	1	0.35	0	8.3	2.7e-13	!	5S ribosomal RNA
5S_rRNA	RF00001	Phvul.009G260800.1	cm	18	60	1968	1926	-	no	1	0.35	0	8.3	2.9e-13	!	5S ribosomal RNA
5S_rRNA	RF00001	Phvul.009G260800.3	cm	18	60	1635	1593	-	no	1	0.35	0	8.3	2.6e-13	!	5S ribosomal RNA
Cobalamin	RF00174	Phvul.005G003600.1	cm	1	67	108	11	-	3'	3	0.33	0.4	4.1	3e-13	!	Cobalamin riboswitch
Cobalamin	RF00174	Phvul.005G005000.1	cm	1	191	2254	2343	+	no	1	0.39	0	6.3	9.6e-14	!	Cobalamin riboswitch
Cobalamin	RF00174	Phvul.005G005400.1	cm	1	57	65	1	-	3'	3	0.38	0	2.5	5e-13	!	Cobalamin riboswitch
tRNA5	-	Phvul.005G005900.1	cm	49	63	1704	1718	+	no	1	0.53	0	7.9	2.8e-13	!	-
tRNA5	-	Phvul.005G014700.1	cm	49	63	35	49	+	no	2	0.27	0	5.1	1.4e-12	!	-
5S_rRNA	RF00001	Phvul.005G015800.1	cm	1	119	483	363	-	no	1	0.4	0	11.7	2.6e-14	!	5S ribosomal RNA
Cobalamin	RF00174	Phvul.005G016900.1	cm	131	191	188	133	-	5'	2	0.45	0	6.4	5.5e-15	!	Cobalamin riboswitch
5S_rRNA	RF00001	Phvul.005G025300.2	cm	1	119	452	584	+	no	1	0.44	0	22.6	2.8e-17	!	5S ribosomal RNA
tRNA5	-	Phvul.005G029800.1	cm	1	32	35	1	-	3'	3	0.51	0	4.8	1.6e-12	!	-
Cobalamin	RF00174	Phvul.005G036700.1	cm	98	151	1154	1107	-	no	1	0.27	0	5.6	5.1e-14	!	Cobalamin riboswitch
Cobalamin	RF00174	Phvul.005G041400.1	cm	102	138	1156	1125	-	no	1	0.47	0	7	1.9e-14	!	Cobalamin riboswitch
Cobalamin	RF00174	Phvul.005G049000.1	cm	1	54	54	1	-	3'	3	0.35	0	3.5	1.8e-13	!	Cobalamin riboswitch
tRNA5	-	Phvul.005G057800.1	cm	1	72	183	237	+	no	1	0.42	0	10.5	9.6e-15	!	-
tRNA5	-	Phvul.005G057800.2	cm	1	72	183	237	+	no	1	0.42	0	10.5	9.8e-15	!	-
tRNA5	-	Phvul.005G057900.1	cm	1	72	107	53	-	no	1	0.42	0	10.5	2e-14	!	-
5S_rRNA	RF00001	Phvul.005G069800.1	cm	25	55	676	706	+	no	1	0.42	0	11.1	3.8e-14	!	5S ribosomal RNA
Cobalamin	RF00174	Phvul.005G089900.1	cm	1	72	186	21	-	3'	3	0.43	0	2.8	5e-13	!	Cobalamin riboswitch
Cobalamin	RF00174	Phvul.005G099900.1	cm	1	53	81	30	-	3'	3	0.37	0	2.1	8.9e-13	!	Cobalamin riboswitch
tRNA5	-	Phvul.005G100400.1	cm	1	72	1315	1373	+	no	1	0.49	0	14.2	2.3e-15	!	-
tRNA5	-	Phvul.005G107600.1	cm	1	72	939	877	-	no	1	0.41	0	11.3	8.2e-15	!	-
Cobalamin	RF00174	Phvul.005G111100.1	cm	1	68	83	7	-	3'	3	0.38	1.3	3.3	1.3e-13	!	Cobalamin riboswitch
Cobalamin	RF00174	Phvul.005G117500.1	cm	1	60	70	2	-	3'	3	0.45	0	-0.2	4.2e-12	!	Cobalamin riboswitch
Cobalamin	RF00174	Phvul.005G124500.1	cm	1	191	3719	3810	+	no	1	0.35	0	8.5	2.6e-14	!	Cobalamin riboswitch
Cobalamin	RF00174	Phvul.005G127400.1	cm	1	191	1156	1253	+	no	1	0.41	0	7	2.5e-14	!	Cobalamin riboswitch
Cobalamin	RF00174	Phvul.005G141400.2	cm	1	191	418	558	+	no	1	0.43	0	11.1	1.1e-15	!	Cobalamin riboswitch
Cobalamin	RF00174	Phvul.005G141400.3	cm	1	191	410	550	+	no	1	0.43	0	11.1	1.1e-15	!	Cobalamin riboswitch
Cobalamin	RF00174	Phvul.005G141400.1	cm	1	191	410	550	+	no	1	0.43	0	11.1	1.1e-15	!	Cobalamin riboswitch
tRNA5	-	Phvul.005G142600.1	cm	1	36	2290	2325	+	3'	3	0.39	0	7.5	2e-13	!	-
5S_rRNA	RF00001	Phvul.005G142700.1	cm	77	100	1132	1155	+	no	1	0.46	0	7	3.4e-13	!	5S ribosomal RNA
tRNA5	-	Phvul.005G144700.2	cm	1	72	109	162	+	no	1	0.54	0	32.3	2.1e-21	!	-
tRNA5	-	Phvul.005G153100.1	cm	1	72	2634	2699	+	no	1	0.44	0	12.9	5.6e-15	!	-
Cobalamin	RF00174	Phvul.005G159400.1	cm	88	159	1742	1819	+	no	1	0.46	0	12.2	1e-15	!	Cobalamin riboswitch
tRNA5	-	Phvul.005G168400.1	cm	1	72	76	147	+	no	1	0.6	0	54.1	4.6e-29	!	-
tRNA5	-	Phvul.005G179500.2	cm	34	72	15	52	+	5'	2	0.42	0	6.1	3.2e-13	!	-
tRNA5	-	Phvul.011G000300.1	cm	1	72	616	707	+	no	1	0.46	0	12.7	1.8e-15	!	-
5S_rRNA	RF00001	Phvul.011G005400.1	cm	31	46	120	105	-	no	1	0.5	0	6.7	2.7e-13	!	5S ribosomal RNA
5S_rRNA	RF00001	Phvul.011G013200.1	cm	1	119	1409	1320	-	no	1	0.61	0	11.6	1.8e-14	!	5S ribosomal RNA
5S_rRNA	RF00001	Phvul.011G028300.1	cm	64	119	82	134	+	5'	2	0.45	0	5.2	1.2e-13	!	5S ribosomal RNA
tRNA5	-	Phvul.011G028800.1	cm	42	72	1023	994	-	5'	2	0.37	0	7.9	6.5e-14	!	-
5S_rRNA	RF00001	Phvul.011G030300.1	cm	1	119	281	384	+	no	1	0.49	0	10.5	5e-14	!	5S ribosomal RNA
5S_rRNA	RF00001	Phvul.011G031100.1	cm	30	47	1213	1230	+	no	1	0.39	0	9	1.9e-13	!	5S ribosomal RNA
tRNA5	-	Phvul.011G033400.1	cm	1	72	2060	2124	+	no	1	0.51	0	17.3	3.4e-16	!	-
tRNA5	-	Phvul.011G038700.1	cm	1	72	289	233	-	no	1	0.67	0	10.7	1.3e-14	!	-
5S_rRNA	RF00001	Phvul.011G039200.1	cm	1	119	1579	1445	-	no	1	0.42	0	9.6	9.3e-14	!	5S ribosomal RNA
tRNA5	-	Phvul.011G041100.1	cm	1	72	158	206	+	no	1	0.57	0	8.5	3.7e-14	!	-
5S_rRNA	RF00001	Phvul.011G045000.1	cm	1	25	25	1	-	3'	3	0.48	0	7.4	1.2e-13	!	5S ribosomal RNA
tRNA5	-	Phvul.011G046200.1	cm	1	72	526	453	-	no	1	0.58	0	13.3	4.5e-15	!	-
5S_rRNA	RF00001	Phvul.011G052800.1	cm	90	119	1140	1111	-	5'	2	0.47	0	8.9	6.5e-14	!	5S ribosomal RNA
5S_rRNA	RF00001	Phvul.011G065000.1	cm	1	119	156	229	+	no	1	0.51	0	8.5	1.8e-13	!	5S ribosomal RNA
tRNA5	-	Phvul.011G067400.1	cm	50	62	438	450	+	no	1	0.54	0	8.8	9.7e-14	!	-
tRNA5	-	Phvul.011G085800.1	cm	1	72	1029	1086	+	no	1	0.28	0.2	9.6	3.1e-14	!	-
tRNA5	-	Phvul.011G106600.1	cm	39	72	1	33	+	5'	2	0.36	0	8.5	5.3e-14	!	-
tRNA5	-	Phvul.011G117800.1	cm	1	49	1137	1182	+	3'	3	0.33	0	6.4	2.2e-13	!	-
tRNA5	-	Phvul.011G121200.1	cm	51	61	1584	1594	+	no	1	0.55	0	7.8	1.3e-13	!	-
tRNA5	-	Phvul.011G122500.1	cm	1	72	175	102	-	no	1	0.46	0	50.3	5.1e-27	!	-
tRNA5	-	Phvul.011G122600.1	cm	7	72	1	68	+	5'	2	0.44	0	35.1	2.9e-23	!	-
tRNA5	-	Phvul.011G122700.1	cm	7	72	1	68	+	5'	2	0.44	0	35.1	2.9e-23	!	-
tRNA5	-	Phvul.011G125300.1	cm	1	72	72	1	-	no	1	0.49	0	13.4	2e-15	!	-
Cobalamin	RF00174	Phvul.011G135000.1	cm	1	191	337	405	+	no	1	0.49	0	6.4	1.2e-14	!	Cobalamin riboswitch
tRNA5	-	Phvul.011G138200.1	cm	1	72	208	260	+	no	1	0.4	0	10.7	1.2e-14	!	-
tRNA5	-	Phvul.011G140900.1	cm	51	61	3053	3063	+	no	1	0.55	0	7.8	2.4e-13	!	-
Cobalamin	RF00174	Phvul.011G157500.1	cm	101	139	624	587	-	no	1	0.45	0	6.5	3.5e-14	!	Cobalamin riboswitch
Cobalamin	RF00174	Phvul.011G157500.2	cm	101	139	624	587	-	no	1	0.45	0	6.5	3.5e-14	!	Cobalamin riboswitch
5S_rRNA	RF00001	Phvul.011G157700.1	cm	1	119	569	471	-	no	1	0.43	0	10.5	2e-14	!	5S ribosomal RNA
5S_rRNA	RF00001	Phvul.011G167800.1	cm	1	119	1768	1888	+	no	1	0.39	0	15.8	3e-15	!	5S ribosomal RNA
Cobalamin	RF00174	Phvul.011G169500.1	cm	111	134	897	876	-	no	1	0.45	0	10.2	2e-15	!	Cobalamin riboswitch
tRNA5	-	Phvul.011G174000.1	cm	1	72	904	948	+	no	1	0.62	0	12.1	7.6e-15	!	-
Cobalamin	RF00174	Phvul.011G180000.1	cm	1	71	107	5	-	3'	3	0.45	0.4	1.5	1.5e-12	!	Cobalamin riboswitch
tRNA5	-	Phvul.011G180200.1	cm	1	72	528	593	+	no	1	0.44	0	11.4	8e-15	!	-
tRNA5	-	Phvul.011G182800.1	cm	1	72	590	671	+	no	1	0.59	0	37.7	1.5e-23	!	-
tRNA5	-	Phvul.011G184800.1	cm	1	23	35	13	-	3'	3	0.43	0	9.5	4.9e-14	!	-
tRNA5	-	Phvul.011G188400.1	cm	7	72	1	78	+	5'	2	0.55	0	22.1	2.1e-19	!	-
5S_rRNA	RF00001	Phvul.011G191600.1	cm	25	55	3338	3370	+	no	1	0.36	0	6.3	1.1e-12	!	5S ribosomal RNA
5S_rRNA	RF00001	Phvul.011G191800.1	cm	25	55	3472	3504	+	no	1	0.36	0	6.3	1.1e-12	!	5S ribosomal RNA
5S_rRNA	RF00001	Phvul.011G193500.1	cm	25	55	3639	3671	+	no	1	0.36	0	6.3	1.1e-12	!	5S ribosomal RNA
Cobalamin	RF00174	Phvul.011G193600.1	cm	1	191	1195	1272	+	no	1	0.44	0	8.4	2.2e-14	!	Cobalamin riboswitch
tRNA5	-	Phvul.011G197200.1	cm	1	72	476	408	-	no	1	0.48	0	14.4	6.8e-16	!	-
5S_rRNA	RF00001	Phvul.011G198400.1	cm	25	55	3611	3643	+	no	1	0.36	0	6.3	1.1e-12	!	5S ribosomal RNA
5S_rRNA	RF00001	Phvul.011G200900.1	cm	1	119	75	166	+	no	1	0.41	0	9.5	1.3e-13	!	5S ribosomal RNA
tRNA5	-	Phvul.011G206100.1	cm	1	72	554	486	-	no	1	0.54	0	12.6	3.6e-15	!	-
tRNA5	-	Phvul.011G214500.1	cm	50	62	347	359	+	no	1	0.46	0	6.9	2.5e-13	!	-
Cobalamin	RF00174	Phvul.L002500.1	cm	1	191	1047	1112	+	no	1	0.35	0.1	5.1	9.6e-14	!	Cobalamin riboswitch
Cobalamin	RF00174	Phvul.008G002500.1	cm	1	65	94	18	-	3'	3	0.39	2.4	0.9	2.8e-12	!	Cobalamin riboswitch
Cobalamin	RF00174	Phvul.008G002600.1	cm	1	191	952	1068	+	no	1	0.44	0	11.5	2.6e-15	!	Cobalamin riboswitch
Cobalamin	RF00174	Phvul.008G014600.1	cm	1	60	73	1	-	3'	3	0.42	0.1	5.2	3.3e-14	!	Cobalamin riboswitch
tRNA5	-	Phvul.008G014700.1	cm	1	72	2577	2631	+	no	1	0.49	0	9	9e-14	!	-
5S_rRNA	RF00001	Phvul.008G018400.1	cm	51	119	1	69	+	5'	2	0.36	0	7	7.6e-13	!	5S ribosomal RNA
5S_rRNA	RF00001	Phvul.008G020600.1	cm	1	119	2565	2653	+	no	1	0.37	0	10.2	1.1e-13	!	5S ribosomal RNA
5S_rRNA	RF00001	Phvul.008G021100.1	cm	1	119	938	1049	+	no	1	0.46	0	15.8	1.5e-15	!	5S ribosomal RNA
5S_rRNA	RF00001	Phvul.008G022700.1	cm	1	119	2944	2854	-	no	1	0.44	0	13.4	1.3e-14	!	5S ribosomal RNA
5S_rRNA	RF00001	Phvul.008G022700.2	cm	1	119	2210	2120	-	no	1	0.44	0	13.4	9.6e-15	!	5S ribosomal RNA
Cobalamin	RF00174	Phvul.008G024100.1	cm	1	69	73	1	-	3'	3	0.38	0	14	2.9e-16	!	Cobalamin riboswitch
tRNA5	-	Phvul.008G025700.1	cm	1	40	65	1	-	3'	3	0.34	0	8.1	9.1e-13	!	-
Cobalamin	RF00174	Phvul.008G033100.1	cm	109	136	731	706	-	no	1	0.62	0	7.5	2.4e-14	!	Cobalamin riboswitch
tRNA5	-	Phvul.008G036900.1	cm	1	72	340	405	+	no	1	0.44	0	12.2	3.7e-15	!	-
tRNA5	-	Phvul.008G037900.1	cm	48	64	796	812	+	no	1	0.41	0	10.3	1.6e-14	!	-
tRNA5	-	Phvul.008G037900.2	cm	48	64	674	690	+	no	1	0.41	0	10.3	1.5e-14	!	-
tRNA5	-	Phvul.008G038800.1	cm	44	64	1268	1247	-	no	1	0.41	0	7.3	2.6e-13	!	-
Cobalamin	RF00174	Phvul.008G040000.1	cm	1	74	999	1113	+	3'	3	0.29	1.9	0.8	1.2e-12	!	Cobalamin riboswitch
tRNA5	-	Phvul.008G041500.1	cm	1	72	409	365	-	no	1	0.49	0	7.1	1.4e-13	!	-
tRNA5	-	Phvul.008G045200.1	cm	1	72	127	209	+	no	1	0.42	0	11.1	1.4e-14	!	-
5S_rRNA	RF00001	Phvul.008G055300.1	cm	67	108	1903	1863	-	no	1	0.39	0	6.3	5.5e-13	!	5S ribosomal RNA
tRNA5	-	Phvul.008G058200.1	cm	1	72	733	777	+	no	1	0.53	0	8.5	7.6e-14	!	-
tRNA5	-	Phvul.008G067300.1	cm	1	72	702	765	+	no	1	0.56	0	14.3	7.8e-16	!	-
tRNA5	-	Phvul.008G069800.1	cm	1	72	1579	1649	+	no	1	0.41	0	15.7	4.9e-16	!	-
tRNA5	-	Phvul.008G069800.2	cm	1	72	1506	1576	+	no	1	0.41	0	15.7	4.7e-16	!	-
5S_rRNA	RF00001	Phvul.008G075600.1	cm	77	100	2199	2222	+	no	1	0.38	0	6.5	1.4e-12	!	5S ribosomal RNA
Cobalamin	RF00174	Phvul.008G085500.1	cm	1	61	78	1	-	3'	3	0.33	0	4.9	3.7e-14	!	Cobalamin riboswitch
5S_rRNA	RF00001	Phvul.008G086200.2	cm	25	54	333	362	+	no	1	0.47	0	6.8	1.7e-13	!	5S ribosomal RNA
Cobalamin	RF00174	Phvul.008G088200.1	cm	1	64	62	2	-	3'	3	0.3	0.2	3.5	4.9e-13	!	Cobalamin riboswitch
tRNA5	-	Phvul.008G092800.1	cm	1	38	1514	1551	+	3'	3	0.34	0	6.5	2.8e-13	!	-
tRNA5	-	Phvul.008G097800.2	cm	50	62	238	250	+	no	1	0.38	0	6.9	2.1e-13	!	-
tRNA5	-	Phvul.008G097800.1	cm	50	62	993	1005	+	no	1	0.38	0	6.9	3.7e-13	!	-
tRNA5	-	Phvul.008G098500.1	cm	1	72	166	217	+	no	1	0.58	0	11.4	7.8e-15	!	-
tRNA5	-	Phvul.008G099700.1	cm	1	72	1441	1506	+	no	1	0.47	0	8.9	6.1e-14	!	-
tRNA5	-	Phvul.008G109100.1	cm	45	64	766	785	+	no	1	0.5	0	15.1	6.5e-16	!	-
tRNA5	-	Phvul.008G111300.1	cm	1	72	1088	1143	+	no	1	0.36	0	9.8	2.5e-14	!	-
Cobalamin	RF00174	Phvul.008G111900.1	cm	1	63	1836	1927	+	3'	3	0.38	0	6.4	4.6e-14	!	Cobalamin riboswitch
tRNA5	-	Phvul.008G114700.1	cm	35	72	1	38	+	5'	2	0.63	0	21.7	3.7e-18	!	-
5S_rRNA	RF00001	Phvul.008G117100.1	cm	1	46	652	697	+	3'	3	0.5	0	7.1	1.3e-13	!	5S ribosomal RNA
Cobalamin	RF00174	Phvul.008G120700.1	cm	1	5	6	2	-	3'	3	0	0	-6.6	2.3e-10	!	Cobalamin riboswitch
tRNA5	-	Phvul.008G136800.1	cm	49	72	2437	2414	-	5'	2	0.62	0	17.1	1.9e-16	!	-
tRNA5	-	Phvul.008G153300.1	cm	1	72	2501	2444	-	no	1	0.4	0	12.6	5.9e-15	!	-
Cobalamin	RF00174	Phvul.008G154000.1	cm	1	191	999	1113	+	no	1	0.44	0	9	1e-14	!	Cobalamin riboswitch
Cobalamin	RF00174	Phvul.008G161200.1	cm	1	191	330	261	-	no	1	0.66	0	5.7	4.3e-14	!	Cobalamin riboswitch
tRNA5	-	Phvul.008G166700.2	cm	1	72	2031	2090	+	no	1	0.43	0	11.1	1.4e-14	!	-
tRNA5	-	Phvul.008G166700.3	cm	1	72	1684	1743	+	no	1	0.43	0	11.1	1.2e-14	!	-
tRNA5	-	Phvul.008G166700.1	cm	1	72	1917	1976	+	no	1	0.43	0	11.1	1.4e-14	!	-
Cobalamin	RF00174	Phvul.008G168400.1	cm	1	73	70	2	-	3'	3	0.43	0	4.3	6.4e-14	!	Cobalamin riboswitch
Cobalamin	RF00174	Phvul.008G179000.1	cm	1	191	2507	2621	+	no	1	0.42	0.1	13.5	8.8e-16	!	Cobalamin riboswitch
tRNA5	-	Phvul.008G180800.1	cm	1	72	732	662	-	no	1	0.34	0	12.4	3e-15	!	-
tRNA5	-	Phvul.008G185200.1	cm	45	64	779	760	-	no	1	0.5	0	7.4	1.8e-13	!	-
Cobalamin	RF00174	Phvul.008G185900.1	cm	1	191	665	740	+	no	1	0.39	0	7.4	2e-14	!	Cobalamin riboswitch
tRNA5	-	Phvul.008G190700.1	cm	1	72	1321	1388	+	no	1	0.4	0	13.1	2.8e-15	!	-
tRNA5	-	Phvul.008G190700.2	cm	1	72	1267	1334	+	no	1	0.4	0	13.1	2.8e-15	!	-
5S_rRNA	RF00001	Phvul.008G194500.1	cm	70	105	1574	1541	-	no	1	0.47	0	8.9	1.1e-13	!	5S ribosomal RNA
Cobalamin	RF00174	Phvul.008G199800.1	cm	1	74	6280	6352	+	3'	3	0.38	0	3.1	1.5e-12	!	Cobalamin riboswitch
tRNA5	-	Phvul.008G205800.1	cm	1	72	1217	1139	-	no	1	0.43	0	13.1	2.6e-15	!	-
tRNA5	-	Phvul.008G206800.1	cm	7	72	1	78	+	5'	2	0.54	0	22.1	2e-19	!	-
Cobalamin	RF00174	Phvul.008G209200.1	cm	1	72	1199	1262	+	3'	3	0.19	7.1	-0.7	3.9e-12	!	Cobalamin riboswitch
tRNA5	-	Phvul.008G209900.1	cm	51	61	2227	2217	-	no	1	0.64	0	7.1	5.1e-13	!	-
tRNA5	-	Phvul.008G210000.1	cm	51	61	2051	2041	-	no	1	0.64	0	7.1	4.8e-13	!	-
Cobalamin	RF00174	Phvul.008G213900.1	cm	1	54	561	606	+	3'	3	0.26	0	5.3	3.3e-14	!	Cobalamin riboswitch
Cobalamin	RF00174	Phvul.008G217800.1	cm	115	191	15	109	+	5'	2	0.55	0	6	1.8e-14	!	Cobalamin riboswitch
tRNA5	-	Phvul.008G218900.1	cm	1	20	667	686	+	3'	3	0.4	0	7.2	7.3e-14	!	-
Cobalamin	RF00174	Phvul.008G229400.1	cm	1	191	1671	1558	-	no	1	0.46	0	9.3	7.2e-15	!	Cobalamin riboswitch
tRNA5	-	Phvul.008G230900.1	cm	1	22	45	24	-	3'	3	0.5	0	5.6	7.2e-14	!	-
Cobalamin	RF00174	Phvul.008G231700.1	cm	1	59	51	1	-	3'	3	0.35	1.9	1.4	8.2e-13	!	Cobalamin riboswitch
tRNA5	-	Phvul.008G244900.1	cm	1	72	864	790	-	no	1	0.33	0	11.1	2.3e-14	!	-
tRNA5	-	Phvul.008G245100.1	cm	1	72	945	871	-	no	1	0.33	0	11.1	2.4e-14	!	-
Cobalamin	RF00174	Phvul.008G248500.2	cm	1	55	62	5	-	3'	3	0.4	0.1	4.1	2e-13	!	Cobalamin riboswitch
Cobalamin	RF00174	Phvul.008G248500.1	cm	1	55	62	5	-	3'	3	0.4	0.1	4.1	2.3e-13	!	Cobalamin riboswitch
tRNA5	-	Phvul.008G252600.1	cm	50	62	422	410	-	no	1	0.54	0	8.5	9.4e-14	!	-
tRNA5	-	Phvul.008G252600.2	cm	50	62	422	410	-	no	1	0.54	0	8.5	9.4e-14	!	-
tRNA5	-	Phvul.008G258600.1	cm	10	24	1092	1106	+	no	1	0.53	0	7.4	1.4e-13	!	-
tRNA5	-	Phvul.008G269300.1	cm	1	72	925	846	-	no	1	0.5	0	8.7	7.1e-14	!	-
Cobalamin	RF00174	Phvul.008G269500.1	cm	1	191	58	148	+	no	1	0.42	0	5.6	5.1e-14	!	Cobalamin riboswitch
tRNA5	-	Phvul.008G272300.1	cm	1	72	94	150	+	no	1	0.33	0	15.4	2.2e-16	!	-
5S_rRNA	RF00001	Phvul.008G273700.1	cm	1	119	2143	2048	-	no	1	0.44	0	14.4	4.8e-15	!	5S ribosomal RNA
5S_rRNA	RF00001	Phvul.008G280400.1	cm	74	103	575	546	-	no	1	0.5	0	6.3	6.9e-13	!	5S ribosomal RNA
tRNA5	-	Phvul.008G289600.1	cm	1	72	461	381	-	no	1	0.47	0	9.4	5.5e-14	!	-
Cobalamin	RF00174	Phvul.004G007300.1	cm	150	191	148	206	+	5'	2	0.49	0	3	3.8e-13	!	Cobalamin riboswitch
Cobalamin	RF00174	Phvul.004G028400.1	cm	1	112	120	2	-	3'	3	0.39	0	8.6	1.1e-14	!	Cobalamin riboswitch
tRNA5	-	Phvul.004G029800.1	cm	1	72	593	667	+	no	1	0.48	0	10.2	1.9e-14	!	-
Cobalamin	RF00174	Phvul.004G030200.1	cm	1	67	508	625	+	3'	3	0.31	5.9	-2.5	6.8e-12	!	Cobalamin riboswitch
Cobalamin	RF00174	Phvul.004G031300.1	cm	1	63	85	28	-	3'	3	0.43	0	4.8	1.3e-13	!	Cobalamin riboswitch
tRNA5	-	Phvul.004G033100.1	cm	1	72	2515	2602	+	no	1	0.45	0	9.8	5.6e-14	!	-
Cobalamin	RF00174	Phvul.004G039700.1	cm	1	191	1404	1309	-	no	1	0.47	0	8.9	1.1e-14	!	Cobalamin riboswitch
tRNA5	-	Phvul.004G040300.1	cm	1	72	1543	1612	+	no	1	0.59	0	9.9	3.8e-14	!	-
tRNA5	-	Phvul.004G040900.1	cm	1	72	1426	1495	+	no	1	0.59	0	9.9	3.5e-14	!	-
5S_rRNA	RF00001	Phvul.004G044000.1	cm	1	119	2068	2201	+	no	1	0.39	0	9.7	1e-13	!	5S ribosomal RNA
Cobalamin	RF00174	Phvul.004G064800.1	cm	111	134	164	187	+	no	1	0.67	0	4.4	6.5e-14	!	Cobalamin riboswitch
Cobalamin	RF00174	Phvul.004G064900.1	cm	111	134	166	189	+	no	1	0.67	0	4.4	8.2e-14	!	Cobalamin riboswitch
Cobalamin	RF00174	Phvul.004G073500.1	cm	111	134	307	330	+	no	1	0.67	0	4.4	4.5e-14	!	Cobalamin riboswitch
Cobalamin	RF00174	Phvul.004G078400.1	cm	1	68	1835	1921	+	3'	3	0.32	0	4.4	1.8e-13	!	Cobalamin riboswitch
Cobalamin	RF00174	Phvul.004G080100.1	cm	1	191	232	142	-	no	1	0.38	0.2	8.9	3.9e-15	!	Cobalamin riboswitch
Cobalamin	RF00174	Phvul.004G080200.1	cm	111	134	1291	1313	+	no	1	0.52	0	8.5	9e-15	!	Cobalamin riboswitch
tRNA5	-	Phvul.004G080800.2	cm	1	33	1624	1657	+	3'	3	0.47	0	6.4	3.3e-13	!	-
tRNA5	-	Phvul.004G082800.1	cm	1	21	46	26	-	3'	3	0.38	0	6.7	2.1e-13	!	-
tRNA5	-	Phvul.004G084600.1	cm	1	72	1536	1495	-	no	1	0.36	0	7.6	3.1e-13	!	-
Cobalamin	RF00174	Phvul.004G088900.1	cm	1	67	62	1	-	3'	3	0.35	0	7.3	1.2e-14	!	Cobalamin riboswitch
tRNA5	-	Phvul.004G095900.1	cm	1	72	487	535	+	no	1	0.33	0	9.4	4.1e-14	!	-
tRNA5	-	Phvul.004G100300.1	cm	1	72	1048	1096	+	no	1	0.31	0	9.3	5.6e-14	!	-
tRNA5	-	Phvul.004G109400.1	cm	1	72	150	209	+	no	1	0.47	0	11.1	8.6e-15	!	-
Cobalamin	RF00174	Phvul.004G135800.1	cm	1	54	72	19	-	3'	3	0.3	0.5	1.6	1e-12	!	Cobalamin riboswitch
tRNA5	-	Phvul.004G136600.1	cm	1	72	85	141	+	no	1	0.54	0	10.9	8.2e-15	!	-
Cobalamin	RF00174	Phvul.004G138500.1	cm	1	72	142	2	-	3'	3	0.32	3.8	-1.1	3.9e-12	!	Cobalamin riboswitch
Cobalamin	RF00174	Phvul.004G141200.1	cm	1	62	52	1	-	3'	3	0.37	0	4.3	1.4e-13	!	Cobalamin riboswitch
tRNA5	-	Phvul.004G147100.1	cm	1	36	1099	1134	+	3'	3	0.31	0	11.2	6.5e-15	!	-
tRNA5	-	Phvul.004G147900.1	cm	1	72	584	678	+	no	1	0.49	0	16.7	1e-16	!	-
Cobalamin	RF00174	Phvul.004G148400.1	cm	153	191	174	137	-	5'	2	0.58	0	2.6	6.7e-14	!	Cobalamin riboswitch
5S_rRNA	RF00001	Phvul.004G151900.1	cm	30	47	320	301	-	no	1	0.45	0	6.5	4.2e-13	!	5S ribosomal RNA
5S_rRNA	RF00001	Phvul.004G156600.1	cm	1	119	613	754	+	no	1	0.39	0	11.8	1.5e-14	!	5S ribosomal RNA
tRNA5	-	Phvul.004G156700.1	cm	1	72	968	1020	+	no	1	0.43	0	10.3	1.4e-14	!	-
5S_rRNA	RF00001	Phvul.004G165000.1	cm	25	53	853	824	-	no	1	0.33	0	12.5	1.6e-14	!	5S ribosomal RNA
Cobalamin	RF00174	Phvul.004G170200.1	cm	1	191	515	690	+	no	1	0.55	0	6.4	2.1e-14	!	Cobalamin riboswitch
tRNA5	-	Phvul.004G171100.1	cm	1	72	25	100	+	no	1	0.49	0	17	4.7e-17	!	-
5S_rRNA	RF00001	Phvul.007G003700.1	cm	1	119	1318	1186	-	no	1	0.5	0	11.4	2.6e-14	!	5S ribosomal RNA
5S_rRNA	RF00001	Phvul.007G003700.2	cm	1	119	847	715	-	no	1	0.5	0	11.4	2e-14	!	5S ribosomal RNA
5S_rRNA	RF00001	Phvul.007G007900.1	cm	1	119	2349	2474	+	no	1	0.44	0	12.9	2.9e-14	!	5S ribosomal RNA
5S_rRNA	RF00001	Phvul.007G007900.2	cm	1	119	2132	2257	+	no	1	0.44	0	12.9	2.8e-14	!	5S ribosomal RNA
Cobalamin	RF00174	Phvul.007G017000.1	cm	111	134	4836	4858	+	no	1	0.57	0	6	1.9e-13	!	Cobalamin riboswitch
tRNA5	-	Phvul.007G021600.1	cm	1	72	157	86	-	no	1	0.54	0	67.5	1.1e-32	!	-
5S_rRNA	RF00001	Phvul.007G022100.1	cm	1	119	464	330	-	no	1	0.44	0	8.4	7e-14	!	5S ribosomal RNA
Cobalamin	RF00174	Phvul.007G022900.1	cm	1	62	781	854	+	3'	3	0.36	0	2.1	4.1e-13	!	Cobalamin riboswitch
tRNA5	-	Phvul.007G023700.1	cm	1	72	657	610	-	no	1	0.62	0	12	6.8e-15	!	-
tRNA5	-	Phvul.007G027900.1	cm	1	72	1041	989	-	no	1	0.58	0	11.9	5.6e-15	!	-
tRNA5	-	Phvul.007G033500.1	cm	51	61	168	178	+	no	1	0.55	0	7.8	6.4e-14	!	-
tRNA5	-	Phvul.007G034000.2	cm	1	72	2010	2079	+	no	1	0.47	0	14.8	9.6e-16	!	-
tRNA5	-	Phvul.007G034000.1	cm	1	72	2500	2569	+	no	1	0.47	0	14.8	1.2e-15	!	-
Cobalamin	RF00174	Phvul.007G038900.1	cm	1	191	291	388	+	no	1	0.53	0	8	6e-15	!	Cobalamin riboswitch
Cobalamin	RF00174	Phvul.007G038900.2	cm	1	191	288	385	+	no	1	0.53	0	8	5.9e-15	!	Cobalamin riboswitch
tRNA5	-	Phvul.007G040800.1	cm	47	64	1219	1236	+	no	1	0.56	0	8.5	6.9e-14	!	-
Cobalamin	RF00174	Phvul.007G041800.1	cm	1	68	105	16	-	3'	3	0.49	1.7	-3.2	6.4e-11	!	Cobalamin riboswitch
tRNA5	-	Phvul.007G050400.1	cm	50	62	113	101	-	no	1	0.54	0	8	1.2e-13	!	-
Cobalamin	RF00174	Phvul.007G061200.2	cm	1	191	421	307	-	no	1	0.62	0	7.7	2e-14	!	Cobalamin riboswitch
Cobalamin	RF00174	Phvul.007G061200.1	cm	1	191	421	307	-	no	1	0.62	0	7.7	2e-14	!	Cobalamin riboswitch
tRNA5	-	Phvul.007G063500.1	cm	1	72	1425	1493	+	no	1	0.54	0	18.3	7.1e-17	!	-
Cobalamin	RF00174	Phvul.007G064100.1	cm	1	64	110	18	-	3'	3	0.41	0	4.4	2.6e-13	!	Cobalamin riboswitch
Cobalamin	RF00174	Phvul.007G064600.1	cm	1	85	1343	1413	+	3'	3	0.37	0	6.7	2.9e-14	!	Cobalamin riboswitch
tRNA5	-	Phvul.007G066400.1	cm	1	72	2621	2559	-	no	1	0.38	0	11.1	2.2e-14	!	-
tRNA5	-	Phvul.007G069900.4	cm	1	72	2248	2326	+	no	1	0.51	0	11.3	1.5e-14	!	-
tRNA5	-	Phvul.007G069900.5	cm	1	72	2094	2172	+	no	1	0.51	0	11.3	1.4e-14	!	-
Cobalamin	RF00174	Phvul.007G090600.1	cm	1	191	487	363	-	no	1	0.46	0	7.7	3.4e-14	!	Cobalamin riboswitch
tRNA5	-	Phvul.007G100900.1	cm	48	64	713	729	+	no	1	0.53	0	7.4	2.4e-13	!	-
Cobalamin	RF00174	Phvul.007G107800.1	cm	1	191	1482	1555	+	no	1	0.47	0	6.9	4e-14	!	Cobalamin riboswitch
tRNA5	-	Phvul.007G108900.1	cm	10	24	1573	1587	+	no	1	0.47	0	8.6	1.3e-13	!	-
tRNA5	-	Phvul.007G108900.2	cm	10	24	1229	1243	+	no	1	0.47	0	8.6	1.1e-13	!	-
tRNA5	-	Phvul.007G118100.1	cm	30	72	8	48	+	5'	2	0.49	0	6.5	2e-13	!	-
tRNA5	-	Phvul.007G129200.1	cm	1	72	1335	1271	-	no	1	0.46	0	13.6	1.9e-15	!	-
tRNA5	-	Phvul.007G129200.2	cm	1	72	1483	1419	-	no	1	0.46	0	13.6	2.2e-15	!	-
5S_rRNA	RF00001	Phvul.007G130500.1	cm	76	101	233	208	-	no	1	0.42	0	6.4	7.5e-13	!	5S ribosomal RNA
Cobalamin	RF00174	Phvul.007G131300.1	cm	1	191	537	445	-	no	1	0.52	0	6.1	4.6e-14	!	Cobalamin riboswitch
tRNA5	-	Phvul.007G133100.1	cm	50	62	280	268	-	no	1	0.69	0	6.8	1.8e-13	!	-
5S_rRNA	RF00001	Phvul.007G142900.1	cm	1	119	41	131	+	no	1	0.46	0	11.4	5.2e-14	!	5S ribosomal RNA
5S_rRNA	RF00001	Phvul.007G144000.1	cm	25	54	231	202	-	no	1	0.53	0	8.5	3.2e-14	!	5S ribosomal RNA
tRNA5	-	Phvul.007G150800.1	cm	1	72	50	118	+	no	1	0.48	0	11.5	8.2e-15	!	-
Cobalamin	RF00174	Phvul.007G157700.1	cm	1	64	105	18	-	3'	3	0.5	0	2.4	1e-12	!	Cobalamin riboswitch
Cobalamin	RF00174	Phvul.007G160500.1	cm	1	54	54	1	-	3'	3	0.33	0	10	1.4e-15	!	Cobalamin riboswitch
5S_rRNA	RF00001	Phvul.007G171700.1	cm	1	119	396	479	+	no	1	0.48	0	9.5	8.4e-14	!	5S ribosomal RNA
Cobalamin	RF00174	Phvul.007G175300.1	cm	1	191	10114	10276	+	no	1	0.37	0	7.4	1.5e-13	!	Cobalamin riboswitch
tRNA5	-	Phvul.007G176500.2	cm	1	72	753	793	+	no	1	0.46	0	6.9	2.8e-13	!	-
tRNA5	-	Phvul.007G176500.1	cm	1	72	568	608	+	no	1	0.46	0	6.9	2.3e-13	!	-
tRNA5	-	Phvul.007G177100.1	cm	1	72	500	455	-	no	1	0.67	0	14.4	9.4e-16	!	-
Cobalamin	RF00174	Phvul.007G178000.1	cm	53	67	301	315	+	no	1	0.6	0	5.4	5.2e-14	!	Cobalamin riboswitch
5S_rRNA	RF00001	Phvul.007G181600.1	cm	1	119	320	228	-	no	1	0.46	0	10	5.7e-14	!	5S ribosomal RNA
5S_rRNA	RF00001	Phvul.007G186600.1	cm	1	119	288	204	-	no	1	0.68	0.1	10.9	1.4e-14	!	5S ribosomal RNA
tRNA5	-	Phvul.007G191300.1	cm	1	72	1155	1090	-	no	1	0.5	0	9.9	2.3e-14	!	-
Cobalamin	RF00174	Phvul.007G193700.1	cm	1	56	57	1	-	3'	3	0.53	0	6.5	1.4e-14	!	Cobalamin riboswitch
tRNA5	-	Phvul.007G196600.1	cm	48	64	575	559	-	no	1	0.41	0	7.2	3.3e-13	!	-
tRNA5	-	Phvul.007G200100.1	cm	1	72	156	98	-	no	1	0.37	0	9.4	1.4e-14	!	-
Cobalamin	RF00174	Phvul.007G201000.1	cm	1	87	143	46	-	3'	3	0.47	0	5.2	8.5e-14	!	Cobalamin riboswitch
Cobalamin	RF00174	Phvul.007G209600.1	cm	1	191	3248	3452	+	no	1	0.43	0	5.6	1.6e-13	!	Cobalamin riboswitch
Cobalamin	RF00174	Phvul.007G228600.1	cm	1	49	49	1	-	3'	3	0.39	4.9	3.3	2.5e-13	!	Cobalamin riboswitch
tRNA5	-	Phvul.007G235300.1	cm	45	64	594	575	-	no	1	0.45	0	7.7	6.9e-14	!	-
Cobalamin	RF00174	Phvul.007G236500.1	cm	1	63	2739	2804	+	3'	3	0.35	0	4.8	2e-13	!	Cobalamin riboswitch
tRNA5	-	Phvul.007G238200.1	cm	50	62	285	297	+	no	1	0.54	0	8.8	2.9e-14	!	-
tRNA5	-	Phvul.007G238500.1	cm	1	72	1654	1598	-	no	1	0.42	0	15.6	5.1e-16	!	-
Cobalamin	RF00174	Phvul.007G238600.1	cm	1	62	61	1	-	3'	3	0.41	0	3.1	1.9e-13	!	Cobalamin riboswitch
tRNA5	-	Phvul.007G241500.1	cm	43	72	2428	2399	-	5'	2	0.5	0	5.5	9.1e-13	!	-
tRNA5	-	Phvul.007G241500.2	cm	43	72	2333	2304	-	5'	2	0.5	0	5.5	8.7e-13	!	-
tRNA5	-	Phvul.007G241500.3	cm	43	72	2230	2201	-	5'	2	0.5	0	5.5	8.3e-13	!	-
tRNA5	-	Phvul.007G242200.1	cm	10	42	297	264	-	no	1	0.41	0	7.3	2.2e-13	!	-
Cobalamin	RF00174	Phvul.007G245300.1	cm	101	139	97	62	-	no	1	0.39	0	5	4.2e-14	!	Cobalamin riboswitch
tRNA5	-	Phvul.007G245700.1	cm	10	24	187	173	-	no	1	0.6	0	9.6	1.2e-14	!	-
Cobalamin	RF00174	Phvul.007G246400.1	cm	1	60	103	49	-	3'	3	0.49	0	2.9	4.7e-13	!	Cobalamin riboswitch
tRNA5	-	Phvul.007G246500.1	cm	1	72	2935	3003	+	no	1	0.39	0	12.6	8.1e-15	!	-
5S_rRNA	RF00001	Phvul.007G253900.1	cm	20	58	634	595	-	no	2	0.32	0	7.8	7e-14	!	5S ribosomal RNA
5S_rRNA	RF00001	Phvul.007G254100.1	cm	1	119	2106	1988	-	no	1	0.5	0	9.2	1.5e-13	!	5S ribosomal RNA
Cobalamin	RF00174	Phvul.007G256800.2	cm	111	134	596	619	+	no	1	0.75	0	5	1.1e-13	!	Cobalamin riboswitch
Cobalamin	RF00174	Phvul.007G256800.1	cm	111	134	596	619	+	no	1	0.75	0	5	1.2e-13	!	Cobalamin riboswitch
5S_rRNA	RF00001	Phvul.007G260200.1	cm	69	106	945	982	+	no	1	0.42	0	9.1	5.6e-14	!	5S ribosomal RNA
tRNA5	-	Phvul.007G266400.1	cm	1	72	1526	1587	+	no	1	0.4	0	8.3	1.3e-13	!	-
5S_rRNA	RF00001	Phvul.001G001200.2	cm	1	119	1245	1169	-	no	1	0.38	0	11.9	2.9e-14	!	5S ribosomal RNA
5S_rRNA	RF00001	Phvul.001G001200.1	cm	1	119	1228	1152	-	no	1	0.38	0	11.9	2.9e-14	!	5S ribosomal RNA
5S_rRNA	RF00001	Phvul.001G006700.1	cm	1	119	397	508	+	no	1	0.35	0	40.5	2e-22	!	5S ribosomal RNA
tRNA5	-	Phvul.001G007100.1	cm	1	72	409	328	-	no	1	0.48	0	11	1.1e-14	!	-
5S_rRNA	RF00001	Phvul.001G008200.1	cm	1	119	3010	3090	+	no	1	0.47	0	11.4	4.7e-14	!	5S ribosomal RNA
5S_rRNA	RF00001	Phvul.001G008300.1	cm	26	51	89	116	+	no	1	0.46	0	6.2	1.2e-13	!	5S ribosomal RNA
tRNA5	-	Phvul.001G015400.1	cm	1	72	286	225	-	no	1	0.53	0	10.9	1.7e-14	!	-
tRNA5	-	Phvul.001G020900.1	cm	1	72	297	230	-	no	1	0.63	0	17.1	6.5e-17	!	-
5S_rRNA	RF00001	Phvul.001G028800.1	cm	9	119	2406	2339	-	5'	2	0.49	0	5.7	9.3e-13	!	5S ribosomal RNA
5S_rRNA	RF00001	Phvul.001G035100.1	cm	19	59	2030	1989	-	no	1	0.38	0	7.3	5.2e-13	!	5S ribosomal RNA
5S_rRNA	RF00001	Phvul.001G035500.1	cm	76	102	803	829	+	no	1	0.56	0	8.9	2.2e-13	!	5S ribosomal RNA
tRNA5	-	Phvul.001G037200.1	cm	1	72	327	396	+	no	1	0.57	0	11.7	4.8e-15	!	-
tRNA5	-	Phvul.001G037200.2	cm	1	72	764	833	+	no	1	0.57	0	11.7	8.3e-15	!	-
5S_rRNA	RF00001	Phvul.001G042600.1	cm	1	119	1347	1481	+	no	1	0.47	0	10.9	4e-14	!	5S ribosomal RNA
Cobalamin	RF00174	Phvul.001G058300.1	cm	1	191	970	847	-	no	1	0.4	0	9.9	2.6e-15	!	Cobalamin riboswitch
Cobalamin	RF00174	Phvul.001G064000.1	cm	111	134	197	219	+	no	1	0.43	0	4.6	1.2e-13	!	Cobalamin riboswitch
Cobalamin	RF00174	Phvul.001G065100.1	cm	1	72	96	2	-	3'	3	0.39	0	2.8	3.8e-13	!	Cobalamin riboswitch
tRNA5	-	Phvul.001G067700.1	cm	44	64	785	805	+	no	1	0.48	0	8.9	1.1e-13	!	-
tRNA5	-	Phvul.001G068100.2	cm	1	72	880	959	+	no	1	0.35	0	10.2	1.8e-14	!	-
tRNA5	-	Phvul.001G068100.1	cm	1	72	968	1047	+	no	1	0.35	0	10.2	1.9e-14	!	-
Cobalamin	RF00174	Phvul.001G073000.1	cm	1	71	129	36	-	3'	3	0.38	0	3.3	4.1e-13	!	Cobalamin riboswitch
5S_rRNA	RF00001	Phvul.001G073800.1	cm	1	119	184	74	-	no	1	0.32	0.2	11.4	1.5e-14	!	5S ribosomal RNA
Cobalamin	RF00174	Phvul.001G076900.2	cm	1	64	2711	2790	+	3'	3	0.44	0	3.1	6.3e-13	!	Cobalamin riboswitch
tRNA5	-	Phvul.001G084700.1	cm	1	72	1733	1775	+	no	1	0.42	0	9.5	7.3e-14	!	-
Cobalamin	RF00174	Phvul.001G092100.1	cm	111	134	193	170	-	no	1	0.58	0	7.2	4.4e-15	!	Cobalamin riboswitch
tRNA5	-	Phvul.001G095000.1	cm	1	72	1446	1514	+	no	1	0.48	0	12	6.2e-15	!	-
tRNA5	-	Phvul.001G096600.2	cm	1	72	1073	1132	+	no	1	0.42	0	12.2	5.5e-15	!	-
tRNA5	-	Phvul.001G096600.1	cm	1	72	1206	1265	+	no	1	0.42	0	12.2	5.9e-15	!	-
Cobalamin	RF00174	Phvul.001G098600.1	cm	1	60	136	21	-	3'	3	0.43	0	-0.1	2.1e-12	!	Cobalamin riboswitch
tRNA5	-	Phvul.001G107000.1	cm	1	72	942	875	-	no	1	0.46	0	11.2	8.1e-15	!	-
tRNA5	-	Phvul.001G107000.2	cm	1	72	937	877	-	no	1	0.41	0	8	9.4e-14	!	-
Cobalamin	RF00174	Phvul.001G118000.1	cm	132	191	6	84	+	5'	2	0.46	0	5.9	2.8e-14	!	Cobalamin riboswitch
tRNA5	-	Phvul.001G127700.1	cm	1	72	519	590	+	no	1	0.29	0.1	13	1.6e-15	!	-
tRNA5	-	Phvul.001G146900.1	cm	1	72	966	1009	+	no	1	0.5	0	8.8	7.6e-14	!	-
Cobalamin	RF00174	Phvul.001G162800.1	cm	113	133	853	872	+	no	1	0.45	0	5.6	8.9e-14	!	Cobalamin riboswitch
5S_rRNA	RF00001	Phvul.001G167800.1	cm	77	100	523	546	+	no	1	0.38	0	8.6	1e-13	!	5S ribosomal RNA
Cobalamin	RF00174	Phvul.001G176400.1	cm	1	60	79	2	-	3'	3	0.35	4.3	-3.2	2.4e-11	!	Cobalamin riboswitch
Cobalamin	RF00174	Phvul.001G179100.1	cm	1	191	82	183	+	no	1	0.49	0	10	2.5e-15	!	Cobalamin riboswitch
5S_rRNA	RF00001	Phvul.001G187700.1	cm	1	119	879	1004	+	no	1	0.45	0	9.9	1.3e-13	!	5S ribosomal RNA
5S_rRNA	RF00001	Phvul.001G191300.1	cm	76	101	935	912	-	no	1	0.62	0	6.6	5.8e-13	!	5S ribosomal RNA
5S_rRNA	RF00001	Phvul.001G192500.1	cm	1	119	772	838	+	no	1	0.57	0	11.7	2.1e-14	!	5S ribosomal RNA
5S_rRNA	RF00001	Phvul.001G204500.1	cm	1	119	3115	3214	+	no	1	0.4	0	10.2	1.8e-13	!	5S ribosomal RNA
5S_rRNA	RF00001	Phvul.001G211100.1	cm	1	119	666	593	-	no	1	0.62	0	10.2	2.8e-14	!	5S ribosomal RNA
Cobalamin	RF00174	Phvul.001G211900.1	cm	1	69	83	1	-	3'	3	0.43	0	6.9	3.8e-14	!	Cobalamin riboswitch
tRNA5	-	Phvul.001G212900.1	cm	1	72	285	232	-	no	1	0.5	0	10.7	8.3e-15	!	-
5S_rRNA	RF00001	Phvul.001G217500.1	cm	58	119	12	70	+	5'	2	0.41	0	4.3	1.2e-12	!	5S ribosomal RNA
5S_rRNA	RF00001	Phvul.001G217700.1	cm	76	103	1447	1474	+	no	1	0.5	0	7.1	3.6e-13	!	5S ribosomal RNA
tRNA5	-	Phvul.001G221100.1	cm	1	72	2106	2165	+	no	1	0.47	0	10.1	5.5e-14	!	-
Cobalamin	RF00174	Phvul.001G229500.1	cm	1	191	1134	1239	+	no	1	0.51	0	8.1	1.2e-14	!	Cobalamin riboswitch
5S_rRNA	RF00001	Phvul.001G234300.2	cm	1	119	1509	1607	+	no	1	0.45	0	9.1	1e-13	!	5S ribosomal RNA
5S_rRNA	RF00001	Phvul.001G234300.3	cm	1	119	1509	1607	+	no	1	0.45	0	9.1	1.1e-13	!	5S ribosomal RNA
5S_rRNA	RF00001	Phvul.001G234300.1	cm	1	119	1325	1423	+	no	1	0.45	0	9.1	9.2e-14	!	5S ribosomal RNA
Cobalamin	RF00174	Phvul.001G236900.1	cm	1	57	2513	2583	+	3'	3	0.32	0	4.9	1.7e-13	!	Cobalamin riboswitch
tRNA5	-	Phvul.001G238500.1	cm	9	72	2537	2474	-	5'	2	0.55	0	44.5	4.1e-25	!	-
tRNA5	-	Phvul.001G240500.1	cm	1	72	745	667	-	no	1	0.48	0	11.6	6.7e-15	!	-
5S_rRNA	RF00001	Phvul.001G247800.1	cm	1	63	1769	1830	+	3'	3	0.45	0	4.4	1.5e-12	!	5S ribosomal RNA
Cobalamin	RF00174	Phvul.001G260000.1	cm	101	139	347	384	+	no	1	0.47	0	10.1	5.1e-15	!	Cobalamin riboswitch
tRNA5	-	Phvul.001G267500.1	cm	1	72	2306	2385	+	no	1	0.57	0	16.2	4.1e-16	!	-
Cobalamin	RF00174	Phvul.006G005700.1	cm	1	21	2043	2063	+	3'	3	0.29	0	-4.6	9.4e-11	!	Cobalamin riboswitch
Cobalamin	RF00174	Phvul.006G009900.1	cm	1	63	94	15	-	3'	3	0.45	6	-1.1	3.4e-12	!	Cobalamin riboswitch
5S_rRNA	RF00001	Phvul.006G011900.1	cm	1	119	252	134	-	no	1	0.51	0	99.2	8.4e-38	!	5S ribosomal RNA
5S_rRNA	RF00001	Phvul.006G015400.1	cm	77	119	8	50	+	5'	2	0.47	0	5.7	6.1e-13	!	5S ribosomal RNA
tRNA5	-	Phvul.006G016600.2	cm	43	64	336	315	-	no	1	0.5	0	8.1	1.7e-13	!	-
tRNA5	-	Phvul.006G016600.1	cm	43	64	312	291	-	no	1	0.5	0	8.1	1.6e-13	!	-
Cobalamin	RF00174	Phvul.006G018300.1	cm	1	191	317	243	-	no	1	0.49	0	8.7	1.2e-14	!	Cobalamin riboswitch
Cobalamin	RF00174	Phvul.006G030800.1	cm	1	87	307	402	+	3'	3	0.54	0.6	4.8	2.8e-14	!	Cobalamin riboswitch
5S_rRNA	RF00001	Phvul.006G033800.1	cm	1	119	1052	1144	+	no	1	0.39	0	9.2	6.7e-14	!	5S ribosomal RNA
Cobalamin	RF00174	Phvul.006G034400.1	cm	1	191	85	203	+	no	1	0.45	0	6.5	7.6e-15	!	Cobalamin riboswitch
Cobalamin	RF00174	Phvul.006G034400.2	cm	1	191	92	210	+	no	1	0.45	0	6.5	7.8e-15	!	Cobalamin riboswitch
Cobalamin	RF00174	Phvul.006G034400.3	cm	1	191	176	294	+	no	1	0.45	0	6.5	9.6e-15	!	Cobalamin riboswitch
Cobalamin	RF00174	Phvul.006G036500.1	cm	1	84	940	1058	+	3'	3	0.41	0	3.5	1.8e-13	!	Cobalamin riboswitch
5S_rRNA	RF00001	Phvul.006G040000.1	cm	71	104	1329	1297	-	no	1	0.39	0	8.2	1.6e-13	!	5S ribosomal RNA
5S_rRNA	RF00001	Phvul.006G041600.1	cm	73	103	2367	2337	-	no	2	0.39	0	5	1.4e-12	!	5S ribosomal RNA
5S_rRNA	RF00001	Phvul.006G047100.1	cm	1	119	132	210	+	no	1	0.72	1.7	8.5	7.4e-14	!	5S ribosomal RNA
tRNA5	-	Phvul.006G049900.1	cm	1	72	274	243	-	no	1	0.62	0	7.7	1.2e-13	!	-
tRNA5	-	Phvul.006G059300.1	cm	1	72	163	115	-	no	1	0.49	0	9.3	7.3e-14	!	-
Cobalamin	RF00174	Phvul.006G064000.1	cm	1	191	1001	887	-	no	1	0.5	0	12	8.4e-16	!	Cobalamin riboswitch
5S_rRNA	RF00001	Phvul.006G068300.1	cm	1	119	1936	1816	-	no	1	0.44	0	9.6	8e-14	!	5S ribosomal RNA
Cobalamin	RF00174	Phvul.006G070400.1	cm	1	63	62	1	-	3'	3	0.39	0	4.3	1.1e-13	!	Cobalamin riboswitch
Cobalamin	RF00174	Phvul.006G086300.1	cm	1	68	69	2	-	3'	3	0.32	0	1.5	8.2e-13	!	Cobalamin riboswitch
tRNA5	-	Phvul.006G096800.1	cm	1	72	571	503	-	no	1	0.48	0	11.7	4.6e-15	!	-
Cobalamin	RF00174	Phvul.006G097500.1	cm	1	64	2300	2378	+	3'	3	0.34	1.1	2.1	1.1e-12	!	Cobalamin riboswitch
tRNA5	-	Phvul.006G097600.1	cm	1	72	1441	1479	+	no	1	0.51	0	8.8	6.4e-14	!	-
Cobalamin	RF00174	Phvul.006G103100.1	cm	1	191	581	724	+	no	1	0.42	0	13.4	3.6e-16	!	Cobalamin riboswitch
tRNA5	-	Phvul.006G103900.1	cm	1	72	4193	4258	+	no	1	0.5	0	10.1	6.6e-14	!	-
Cobalamin	RF00174	Phvul.006G108800.1	cm	1	22	36	15	-	3'	3	0.41	0	-3.1	1.8e-11	!	Cobalamin riboswitch
tRNA5	-	Phvul.006G108900.1	cm	13	72	1371	1312	-	5'	2	0.53	0	42.1	1.3e-24	!	-
tRNA5	-	Phvul.006G109200.1	cm	1	72	9	79	+	no	1	0.55	0	13.5	2.1e-15	!	-
Cobalamin	RF00174	Phvul.006G109900.1	cm	1	63	1032	1094	+	3'	3	0.33	0	8.6	5.8e-15	!	Cobalamin riboswitch
Cobalamin	RF00174	Phvul.006G111600.1	cm	77	191	6	121	+	5'	2	0.38	0	6.1	4.2e-14	!	Cobalamin riboswitch
Cobalamin	RF00174	Phvul.006G112200.1	cm	1	191	2013	1884	-	no	1	0.48	0	7.9	2.2e-14	!	Cobalamin riboswitch
5S_rRNA	RF00001	Phvul.006G119700.1	cm	63	119	40	95	+	5'	2	0.5	0	6	6.3e-13	!	5S ribosomal RNA
tRNA5	-	Phvul.006G121500.1	cm	50	62	1884	1896	+	no	1	0.54	0	7.2	2.7e-13	!	-
5S_rRNA	RF00001	Phvul.006G152800.1	cm	1	119	970	871	-	no	1	0.45	0	9.2	7.9e-14	!	5S ribosomal RNA
5S_rRNA	RF00001	Phvul.006G153000.1	cm	1	119	954	855	-	no	1	0.46	0	10.8	2.8e-14	!	5S ribosomal RNA
5S_rRNA	RF00001	Phvul.006G153100.1	cm	1	119	951	852	-	no	1	0.46	0	10.8	2.4e-14	!	5S ribosomal RNA
5S_rRNA	RF00001	Phvul.006G165100.1	cm	1	119	680	598	-	no	1	0.41	0	10	4.9e-14	!	5S ribosomal RNA
tRNA5	-	Phvul.006G165300.1	cm	1	72	1692	1637	-	no	1	0.41	0	8.1	1.5e-13	!	-
Cobalamin	RF00174	Phvul.006G169400.1	cm	1	64	112	19	-	3'	3	0.34	0	3.3	3e-13	!	Cobalamin riboswitch
tRNA5	-	Phvul.006G170500.2	cm	51	61	498	508	+	no	1	0.55	0	7.8	2.3e-13	!	-
tRNA5	-	Phvul.006G170500.1	cm	51	61	498	508	+	no	1	0.55	0	7.8	2.4e-13	!	-
tRNA5	-	Phvul.006G175600.1	cm	1	72	2982	3036	+	no	1	0.42	0	11.6	1.9e-14	!	-
tRNA5	-	Phvul.006G179000.1	cm	1	72	815	753	-	no	1	0.46	0	8.8	8.1e-14	!	-
tRNA5	-	Phvul.006G184300.1	cm	10	24	442	457	+	no	1	0.69	0	8.2	6e-14	!	-
5S_rRNA	RF00001	Phvul.006G186100.1	cm	69	119	11	62	+	5'	2	0.46	0	5.1	1.1e-12	!	5S ribosomal RNA
5S_rRNA	RF00001	Phvul.006G198200.1	cm	25	56	2259	2290	+	no	1	0.38	0	7.1	5.6e-13	!	5S ribosomal RNA
Cobalamin	RF00174	Phvul.006G202700.1	cm	82	163	434	333	-	no	1	0.54	0	7.1	1.1e-14	!	Cobalamin riboswitch
tRNA5	-	Phvul.006G207100.1	cm	1	72	171	241	+	no	1	0.42	0	11.3	5.8e-15	!	-
5S_rRNA	RF00001	Phvul.006G211900.1	cm	27	50	1218	1193	-	no	1	0.38	0	6.9	4.1e-13	!	5S ribosomal RNA
Cobalamin	RF00174	Phvul.006G214500.1	cm	1	69	108	38	-	3'	3	0.44	0	4.3	7.2e-14	!	Cobalamin riboswitch
tRNA5	-	Phvul.006G215600.1	cm	50	62	739	751	+	no	1	0.54	0	8.5	2.3e-13	!	-
5S_rRNA	RF00001	Phvul.006G216300.1	cm	1	119	652	734	+	no	1	0.41	0	12.8	1.2e-14	!	5S ribosomal RNA
5S_rRNA	RF00001	Phvul.006G216300.2	cm	1	119	614	696	+	no	1	0.41	0	12.8	1.1e-14	!	5S ribosomal RNA
Cobalamin	RF00174	Phvul.006G221800.1	cm	1	191	2497	2610	+	no	1	0.41	0	6.1	1.1e-13	!	Cobalamin riboswitch
5S_rRNA	RF00001	Phvul.002G003200.2	cm	1	119	1704	1787	+	no	1	0.45	0	9.5	1.8e-13	!	5S ribosomal RNA
5S_rRNA	RF00001	Phvul.002G003200.3	cm	1	119	1710	1793	+	no	1	0.45	0	9.5	1.8e-13	!	5S ribosomal RNA
5S_rRNA	RF00001	Phvul.002G003200.1	cm	1	119	1795	1878	+	no	1	0.45	0	9.5	1.9e-13	!	5S ribosomal RNA
5S_rRNA	RF00001	Phvul.002G005300.1	cm	22	56	831	865	+	no	1	0.4	0	10.7	5.7e-14	!	5S ribosomal RNA
5S_rRNA	RF00001	Phvul.002G005300.2	cm	22	56	693	727	+	no	1	0.4	0	10.7	5.4e-14	!	5S ribosomal RNA
tRNA5	-	Phvul.002G007800.1	cm	50	62	2340	2352	+	no	1	0.62	0	7.3	4.1e-13	!	-
tRNA5	-	Phvul.002G016400.1	cm	1	72	398	322	-	no	1	0.56	0	11.1	9.1e-15	!	-
Cobalamin	RF00174	Phvul.002G024200.1	cm	1	60	67	2	-	3'	3	0.56	0.1	1.1	7.4e-13	!	Cobalamin riboswitch
Cobalamin	RF00174	Phvul.002G024800.1	cm	1	191	1592	1668	+	no	1	0.53	0	4.8	2e-13	!	Cobalamin riboswitch
tRNA5	-	Phvul.002G041400.1	cm	43	64	330	351	+	no	1	0.32	0	9.9	2.1e-14	!	-
Cobalamin	RF00174	Phvul.002G048200.2	cm	98	151	2258	2172	-	no	1	0.45	0	7.1	4e-14	!	Cobalamin riboswitch
Cobalamin	RF00174	Phvul.002G048200.1	cm	98	151	2369	2283	-	no	1	0.45	0	7.1	4.1e-14	!	Cobalamin riboswitch
tRNA5	-	Phvul.002G049400.1	cm	49	63	472	486	+	no	1	0.53	0	9.2	6.3e-14	!	-
5S_rRNA	RF00001	Phvul.002G052700.1	cm	1	119	384	510	+	no	1	0.41	0	11.5	1.1e-14	!	5S ribosomal RNA
5S_rRNA	RF00001	Phvul.002G053000.1	cm	1	119	2010	2137	+	no	1	0.5	0	10.9	4.7e-14	!	5S ribosomal RNA
Cobalamin	RF00174	Phvul.002G054600.1	cm	1	191	202	283	+	no	1	0.4	0	9.6	1e-14	!	Cobalamin riboswitch
5S_rRNA	RF00001	Phvul.002G056400.1	cm	1	119	1836	1918	+	no	1	0.46	0	10.2	8.7e-14	!	5S ribosomal RNA
tRNA5	-	Phvul.002G056700.1	cm	47	64	2102	2119	+	no	1	0.5	0	7.3	2.5e-13	!	-
tRNA5	-	Phvul.002G058900.1	cm	43	64	379	398	+	no	1	0.55	0	8.6	6.1e-14	!	-
Cobalamin	RF00174	Phvul.002G062600.1	cm	1	63	1058	1113	+	3'	3	0.52	0	3.4	2.1e-13	!	Cobalamin riboswitch
Cobalamin	RF00174	Phvul.002G065000.1	cm	1	66	71	1	-	3'	3	0.49	0	6.6	1.7e-14	!	Cobalamin riboswitch
Cobalamin	RF00174	Phvul.002G069500.1	cm	1	63	112	57	-	3'	3	0.38	1.3	0.9	3.1e-12	!	Cobalamin riboswitch
Cobalamin	RF00174	Phvul.002G074500.1	cm	1	64	69	6	-	3'	3	0.44	0	3	3.2e-13	!	Cobalamin riboswitch
Cobalamin	RF00174	Phvul.002G077400.1	cm	1	191	550	463	-	no	1	0.66	0	5.8	8.5e-14	!	Cobalamin riboswitch
5S_rRNA	RF00001	Phvul.002G079600.2	cm	1	57	59	23	-	3'	3	0.35	0	5	1.2e-12	!	5S ribosomal RNA
5S_rRNA	RF00001	Phvul.002G079600.1	cm	1	119	341	250	-	no	1	0.49	0	13.4	9.5e-15	!	5S ribosomal RNA
tRNA5	-	Phvul.002G080400.1	cm	44	64	1008	988	-	no	1	0.57	0	6.9	3.3e-13	!	-
5S_rRNA	RF00001	Phvul.002G083000.1	cm	22	56	1277	1241	-	no	1	0.49	0	7.7	3.3e-13	!	5S ribosomal RNA
Cobalamin	RF00174	Phvul.002G088600.1	cm	1	61	153	46	-	3'	3	0.42	7.1	-5.8	1.7e-10	!	Cobalamin riboswitch
tRNA5	-	Phvul.002G115600.1	cm	9	64	1100	1151	+	no	1	0.44	0	10.5	2.4e-14	!	-
5S_rRNA	RF00001	Phvul.002G122000.1	cm	1	119	1958	2063	+	no	1	0.47	0	11.7	2.7e-14	!	5S ribosomal RNA
Cobalamin	RF00174	Phvul.002G124600.1	cm	1	191	473	384	-	no	1	0.51	0	10.5	2e-15	!	Cobalamin riboswitch
tRNA5	-	Phvul.002G129600.1	cm	28	72	26	69	+	5'	2	0.32	0	6.4	6.1e-13	!	-
Cobalamin	RF00174	Phvul.002G130500.1	cm	1	191	3170	3314	+	no	1	0.39	0	6	1.1e-13	!	Cobalamin riboswitch
Cobalamin	RF00174	Phvul.002G131000.1	cm	1	65	3325	3440	+	3'	3	0.39	0	3.6	5.6e-13	!	Cobalamin riboswitch
5S_rRNA	RF00001	Phvul.002G144600.1	cm	1	119	563	684	+	no	1	0.56	0	16.5	7.9e-16	!	5S ribosomal RNA
tRNA5	-	Phvul.002G145300.1	cm	1	72	1258	1313	+	no	1	0.5	0	11.4	1.2e-14	!	-
tRNA5	-	Phvul.002G148200.1	cm	49	72	863	840	-	5'	2	0.42	0	8.1	5e-14	!	-
Cobalamin	RF00174	Phvul.002G150100.1	cm	1	191	293	363	+	no	1	0.48	0	7.6	7.2e-15	!	Cobalamin riboswitch
Cobalamin	RF00174	Phvul.002G151000.1	cm	102	138	2500	2536	+	no	1	0.38	0	11.6	2.2e-15	!	Cobalamin riboswitch
tRNA5	-	Phvul.002G152100.1	cm	51	61	1425	1435	+	no	1	0.64	0	7.1	4.8e-13	!	-
Cobalamin	RF00174	Phvul.002G152200.1	cm	1	54	2681	2733	+	3'	3	0.23	0.7	3.9	3.5e-13	!	Cobalamin riboswitch
tRNA5	-	Phvul.002G152300.1	cm	48	64	273	289	+	no	1	0.53	0	8	1.2e-13	!	-
5S_rRNA	RF00001	Phvul.002G157000.1	cm	1	119	1582	1439	-	no	1	0.4	0	8.8	2.3e-13	!	5S ribosomal RNA
5S_rRNA	RF00001	Phvul.002G157100.1	cm	1	119	1129	1223	+	no	1	0.39	0	12.4	1.1e-14	!	5S ribosomal RNA
5S_rRNA	RF00001	Phvul.002G158300.2	cm	1	119	2564	2496	-	no	1	0.41	0	15	4.9e-15	!	5S ribosomal RNA
5S_rRNA	RF00001	Phvul.002G158300.1	cm	1	119	2650	2582	-	no	1	0.41	0	15	5e-15	!	5S ribosomal RNA
Cobalamin	RF00174	Phvul.002G158500.1	cm	1	191	749	660	-	no	1	0.48	0	10.1	2.9e-15	!	Cobalamin riboswitch
5S_rRNA	RF00001	Phvul.002G160200.1	cm	1	119	359	453	+	no	1	0.45	0	19.7	1.6e-16	!	5S ribosomal RNA
tRNA5	-	Phvul.002G191100.1	cm	1	72	1011	945	-	no	1	0.46	0	11.7	1.2e-14	!	-
Cobalamin	RF00174	Phvul.002G203900.1	cm	1	75	677	769	+	3'	3	0.48	0	4	9.8e-14	!	Cobalamin riboswitch
Cobalamin	RF00174	Phvul.002G209300.1	cm	1	191	1340	1427	+	no	1	0.36	0	6	1.2e-13	!	Cobalamin riboswitch
tRNA5	-	Phvul.002G215100.1	cm	51	61	647	657	+	no	1	0.55	0	7.8	2.9e-13	!	-
5S_rRNA	RF00001	Phvul.002G216500.1	cm	1	119	1642	1562	-	no	1	0.38	0	8.5	1.5e-13	!	5S ribosomal RNA
tRNA5	-	Phvul.002G220600.1	cm	10	72	1276	1212	-	5'	2	0.49	0	51.2	1.6e-27	!	-
tRNA5	-	Phvul.002G228000.1	cm	50	62	100	112	+	no	1	0.38	0	6.9	9.8e-14	!	-
5S_rRNA	RF00001	Phvul.002G237200.1	cm	1	119	3454	3526	+	no	1	0.44	0	7.3	6.2e-13	!	5S ribosomal RNA
tRNA5	-	Phvul.002G239000.1	cm	1	72	86	33	-	no	1	0.46	0	15	1e-16	!	-
tRNA5	-	Phvul.002G240000.1	cm	1	72	2924	2992	+	no	1	0.35	0	13.4	3.7e-15	!	-
tRNA5	-	Phvul.002G246300.1	cm	1	72	275	188	-	no	1	0.42	0	12	1e-14	!	-
tRNA5	-	Phvul.002G250700.1	cm	1	72	196	242	+	no	1	0.55	0	8.6	2.9e-14	!	-
tRNA5	-	Phvul.002G250700.2	cm	1	72	196	242	+	no	1	0.55	0	8.6	2.9e-14	!	-
tRNA5	-	Phvul.002G251600.1	cm	1	72	203	134	-	no	1	0.59	0	8.8	6.6e-14	!	-
tRNA5	-	Phvul.002G255900.1	cm	1	72	131	59	-	no	1	0.55	0	64.6	1.3e-31	!	-
Cobalamin	RF00174	Phvul.002G257700.1	cm	113	133	929	948	+	no	1	0.4	0	7.5	1.4e-14	!	Cobalamin riboswitch
tRNA5	-	Phvul.002G264900.1	cm	50	62	2067	2055	-	no	1	0.38	0	7	3.2e-13	!	-
Cobalamin	RF00174	Phvul.002G268800.1	cm	1	191	1224	1114	-	no	1	0.37	0	9.3	4.3e-15	!	Cobalamin riboswitch
5S_rRNA	RF00001	Phvul.002G269700.1	cm	1	34	733	766	+	3'	3	0.32	0	6.2	2.3e-13	!	5S ribosomal RNA
tRNA5	-	Phvul.002G271300.1	cm	1	72	365	411	+	no	1	0.47	0	15.4	5.7e-16	!	-
Cobalamin	RF00174	Phvul.002G281700.1	cm	1	191	834	914	+	no	1	0.47	0	8.4	2.3e-14	!	Cobalamin riboswitch
Cobalamin	RF00174	Phvul.002G285100.1	cm	1	73	109	9	-	3'	3	0.42	0	4.3	1.1e-13	!	Cobalamin riboswitch
tRNA5	-	Phvul.002G288200.1	cm	43	64	507	527	+	no	1	0.52	0	13.9	1.1e-15	!	-
tRNA5	-	Phvul.002G297000.1	cm	1	72	1200	1264	+	no	1	0.38	0	9.6	2.8e-14	!	-
tRNA5	-	Phvul.002G297100.1	cm	1	72	1476	1412	-	no	1	0.38	0	9.6	3.4e-14	!	-
tRNA5	-	Phvul.002G303800.1	cm	1	72	1254	1309	+	no	1	0.55	0	9.5	3.4e-14	!	-
tRNA5	-	Phvul.002G314700.1	cm	44	64	1811	1831	+	no	1	0.48	0	9.8	5.1e-14	!	-
tRNA5	-	Phvul.002G314700.2	cm	44	64	1697	1717	+	no	1	0.48	0	9.8	4.9e-14	!	-
tRNA5	-	Phvul.002G314900.1	cm	49	63	333	319	-	no	1	0.6	0	8.2	8.6e-14	!	-
Cobalamin	RF00174	Phvul.002G315300.1	cm	1	68	4166	4239	+	3'	3	0.41	0	4.6	3.5e-13	!	Cobalamin riboswitch
tRNA5	-	Phvul.002G321900.1	cm	1	72	378	309	-	no	1	0.47	0	17.2	5.6e-17	!	-
5S_rRNA	RF00001	Phvul.002G328100.1	cm	1	119	1561	1694	+	no	1	0.4	0	9.6	9e-14	!	5S ribosomal RNA
tRNA5	-	Glyma1555s00200.1	cm	30	72	4	45	+	5'	2	0.48	0	6.3	1.2e-13	!	-
tRNA5	-	Glyma14g00986.1	cm	1	72	591	656	+	no	1	0.59	0	10.7	1.5e-14	!	-
tRNA5	-	Glyma14g00986.2	cm	1	72	594	659	+	no	1	0.59	0	10.7	1.5e-14	!	-
Cobalamin	RF00174	Glyma14g02820.1	cm	111	134	863	896	+	no	1	0.56	0	6.1	5.8e-14	!	Cobalamin riboswitch
tRNA5	-	Glyma14g03110.1	cm	1	72	1248	1315	+	no	1	0.41	0	10	3e-14	!	-
tRNA5	-	Glyma14g03441.1	cm	49	63	421	407	-	no	1	0.33	0	9.4	3.1e-14	!	-
tRNA5	-	Glyma14g03441.2	cm	49	63	421	407	-	no	1	0.33	0	9.4	3.1e-14	!	-
tRNA5	-	Glyma14g03960.2	cm	1	72	3544	3469	-	no	1	0.41	0	8.3	2e-13	!	-
tRNA5	-	Glyma14g03960.1	cm	1	72	3054	2979	-	no	1	0.41	0	8.3	1.7e-13	!	-
tRNA5	-	Glyma14g03960.3	cm	1	72	3050	2975	-	no	1	0.41	0	8.3	1.7e-13	!	-
tRNA5	-	Glyma14g04040.1	cm	1	72	372	421	+	no	1	0.44	0	10.6	2.1e-14	!	-
Cobalamin	RF00174	Glyma14g04433.1	cm	113	191	59	134	+	5'	2	0.43	0	7.7	1.3e-14	!	Cobalamin riboswitch
tRNA5	-	Glyma14g05240.1	cm	50	62	926	938	+	no	1	0.38	0	6.9	4.9e-13	!	-
tRNA5	-	Glyma14g05240.2	cm	50	62	926	938	+	no	1	0.38	0	6.9	4.7e-13	!	-
5S_rRNA	RF00001	Glyma14g05330.1	cm	76	103	755	728	-	no	1	0.36	0	6.5	2e-13	!	5S ribosomal RNA
tRNA5	-	Glyma14g06630.1	cm	50	62	369	357	-	no	1	0.54	0	7.8	1e-13	!	-
tRNA5	-	Glyma14g07340.2	cm	47	64	990	1007	+	no	1	0.61	0	8.2	1.1e-13	!	-
tRNA5	-	Glyma14g08190.1	cm	1	72	2106	2174	+	no	1	0.33	0.3	8.6	1.1e-13	!	-
Cobalamin	RF00174	Glyma14g08450.2	cm	1	56	57	1	-	3'	3	0.37	0	10.6	3.1e-15	!	Cobalamin riboswitch
Cobalamin	RF00174	Glyma14g08450.1	cm	1	56	57	1	-	3'	3	0.37	0	10.6	3.1e-15	!	Cobalamin riboswitch
tRNA5	-	Glyma14g08880.2	cm	49	63	937	951	+	no	1	0.6	0	9.1	2.8e-14	!	-
tRNA5	-	Glyma14g08980.1	cm	1	72	527	457	-	no	1	0.59	0	16	1.7e-16	!	-
Cobalamin	RF00174	Glyma14g10171.1	cm	1	67	144	78	-	3'	3	0.42	0	3.6	5.7e-14	!	Cobalamin riboswitch
Cobalamin	RF00174	Glyma14g10290.5	cm	1	191	323	433	+	no	1	0.48	0	11.1	1.2e-15	!	Cobalamin riboswitch
Cobalamin	RF00174	Glyma14g10290.4	cm	1	191	1043	1153	+	no	1	0.48	0	11.1	2.2e-15	!	Cobalamin riboswitch
Cobalamin	RF00174	Glyma14g10290.3	cm	1	191	1043	1153	+	no	1	0.48	0	11.1	2.1e-15	!	Cobalamin riboswitch
5S_rRNA	RF00001	Glyma14g10820.1	cm	1	119	711	816	+	no	1	0.5	0	11.2	5.5e-14	!	5S ribosomal RNA
tRNA5	-	Glyma14g11000.1	cm	30	72	2650	2608	-	5'	2	0.28	0	5.5	1e-12	!	-
5S_rRNA	RF00001	Glyma14g13011.1	cm	83	119	1	36	+	5'	2	0.44	0	9.1	2.8e-14	!	5S ribosomal RNA
5S_rRNA	RF00001	Glyma14g13480.3	cm	76	119	3	44	+	5'	2	0.45	0	5.9	6.9e-13	!	5S ribosomal RNA
5S_rRNA	RF00001	Glyma14g13480.2	cm	76	119	3	44	+	5'	2	0.45	0	5.9	9e-13	!	5S ribosomal RNA
5S_rRNA	RF00001	Glyma14g13480.1	cm	76	119	3	44	+	5'	2	0.45	0	5.9	7.4e-13	!	5S ribosomal RNA
tRNA5	-	Glyma14g13531.1	cm	1	23	2186	2210	+	3'	3	0.48	0	5.8	7e-13	!	-
tRNA5	-	Glyma14g14010.1	cm	1	72	1468	1414	-	no	1	0.42	0	7.9	1.4e-13	!	-
tRNA5	-	Glyma14g14151.1	cm	1	72	809	770	-	no	1	0.35	0	8.4	4.5e-14	!	-
tRNA5	-	Glyma14g16130.2	cm	1	72	1399	1311	-	no	1	0.39	0	9.2	4.8e-14	!	-
5S_rRNA	RF00001	Glyma14g16540.1	cm	1	119	1818	1703	-	no	1	0.44	0	11	4.2e-14	!	5S ribosomal RNA
5S_rRNA	RF00001	Glyma14g16540.2	cm	1	119	1656	1541	-	no	1	0.44	0	11	4e-14	!	5S ribosomal RNA
5S_rRNA	RF00001	Glyma14g16540.3	cm	1	119	1818	1703	-	no	1	0.44	0	11	4.4e-14	!	5S ribosomal RNA
5S_rRNA	RF00001	Glyma14g16540.4	cm	1	119	1656	1541	-	no	1	0.44	0	11	4.1e-14	!	5S ribosomal RNA
5S_rRNA	RF00001	Glyma14g16655.1	cm	1	119	46	162	+	no	1	0.5	0	37.1	1.2e-21	!	5S ribosomal RNA
tRNA5	-	Glyma14g16730.2	cm	11	23	1322	1310	-	no	1	0.46	0	7.4	2e-13	!	-
5S_rRNA	RF00001	Glyma14g17360.1	cm	1	119	1883	1758	-	no	1	0.46	0	12.1	3.2e-14	!	5S ribosomal RNA
5S_rRNA	RF00001	Glyma14g17800.1	cm	30	47	8077	8060	-	no	1	0.39	0	10.2	2.5e-13	!	5S ribosomal RNA
tRNA5	-	Glyma14g23920.2	cm	1	72	979	1036	+	no	1	0.41	0	9.1	9.4e-14	!	-
tRNA5	-	Glyma14g23920.4	cm	1	72	809	866	+	no	1	0.41	0	9.1	7.5e-14	!	-
tRNA5	-	Glyma14g23920.3	cm	1	72	1214	1271	+	no	1	0.41	0	9.1	1e-13	!	-
tRNA5	-	Glyma14g24140.1	cm	1	72	657	710	+	no	1	0.41	0	11.2	1.2e-14	!	-
tRNA5	-	Glyma14g24140.2	cm	1	72	657	710	+	no	1	0.41	0	11.2	1.2e-14	!	-
tRNA5	-	Glyma14g25450.1	cm	1	63	617	674	+	3'	3	0.53	0	16.7	7.3e-17	!	-
Cobalamin	RF00174	Glyma14g25540.1	cm	1	63	89	1	-	3'	3	0.33	1.2	7.2	2e-14	!	Cobalamin riboswitch
Cobalamin	RF00174	Glyma14g26015.2	cm	1	168	157	82	-	3'	3	0.43	0.6	3	1.6e-12	!	Cobalamin riboswitch
Cobalamin	RF00174	Glyma14g26015.3	cm	1	168	157	82	-	3'	3	0.43	0.6	3	1.2e-12	!	Cobalamin riboswitch
5S_rRNA	RF00001	Glyma14g26460.1	cm	72	119	917	871	-	5'	2	0.4	0	7	1.6e-13	!	5S ribosomal RNA
Cobalamin	RF00174	Glyma14g33340.2	cm	1	69	95	21	-	3'	3	0.45	1.4	1.9	1.4e-12	!	Cobalamin riboswitch
tRNA5	-	Glyma14g36180.1	cm	1	20	47	27	-	3'	3	0.33	0	4.3	1.1e-11	!	-
tRNA5	-	Glyma14g36180.2	cm	1	20	47	27	-	3'	3	0.33	0	4.3	1.1e-11	!	-
tRNA5	-	Glyma14g36531.1	cm	1	72	952	884	-	no	1	0.45	0	15.3	1.3e-15	!	-
Cobalamin	RF00174	Glyma14g37190.1	cm	1	57	98	45	-	3'	3	0.46	0	2.5	4.5e-13	!	Cobalamin riboswitch
tRNA5	-	Glyma14g37280.3	cm	47	64	792	775	-	no	1	0.5	0	10.2	3.3e-14	!	-
tRNA5	-	Glyma14g37280.4	cm	47	64	725	708	-	no	1	0.5	0	10.2	3.3e-14	!	-
tRNA5	-	Glyma14g37280.2	cm	47	64	928	911	-	no	1	0.5	0	10.2	3.5e-14	!	-
tRNA5	-	Glyma14g37371.1	cm	1	42	43	1	-	3'	3	0.42	0	6.4	6e-13	!	-
5S_rRNA	RF00001	Glyma14g37860.1	cm	1	119	692	796	+	no	1	0.38	0	13.9	7.8e-15	!	5S ribosomal RNA
tRNA5	-	Glyma14g38760.2	cm	50	62	1455	1443	-	no	1	0.38	0	6.9	3.5e-13	!	-
Cobalamin	RF00174	Glyma14g38800.2	cm	69	80	2542	2531	-	no	1	0.67	0	5.3	1.6e-13	!	Cobalamin riboswitch
tRNA5	-	Glyma14g38860.1	cm	1	72	1540	1592	+	no	1	0.51	0	8.7	8.4e-14	!	-
Cobalamin	RF00174	Glyma14g39140.1	cm	109	136	897	871	-	no	1	0.44	0	7.4	2.4e-14	!	Cobalamin riboswitch
Cobalamin	RF00174	Glyma14g39180.1	cm	1	191	1791	1872	+	no	1	0.51	0.1	5.9	9.8e-14	!	Cobalamin riboswitch
tRNA5	-	Glyma14g39290.1	cm	49	63	1446	1460	+	no	1	0.67	0	11.1	2.2e-14	!	-
5S_rRNA	RF00001	Glyma14g40280.1	cm	1	119	3120	3258	+	no	1	0.42	0	13.1	2e-14	!	5S ribosomal RNA
Cobalamin	RF00174	Glyma14g40320.1	cm	111	134	2483	2461	-	no	1	0.43	0	9.1	1.1e-14	!	Cobalamin riboswitch
Cobalamin	RF00174	Glyma14g40320.2	cm	111	134	2390	2368	-	no	1	0.43	0	9.1	1.1e-14	!	Cobalamin riboswitch
Cobalamin	RF00174	Glyma14g40320.3	cm	111	134	2387	2365	-	no	1	0.43	0	9.1	1.1e-14	!	Cobalamin riboswitch
Cobalamin	RF00174	Glyma14g40320.4	cm	111	134	2392	2370	-	no	1	0.43	0	9.1	1.1e-14	!	Cobalamin riboswitch
5S_rRNA	RF00001	Glyma14g40360.2	cm	1	119	608	692	+	no	1	0.4	0	11.2	3.6e-14	!	5S ribosomal RNA
5S_rRNA	RF00001	Glyma14g40360.1	cm	1	119	789	873	+	no	1	0.4	0	11.2	3.8e-14	!	5S ribosomal RNA
5S_rRNA	RF00001	Glyma14g40480.1	cm	1	119	264	169	-	no	1	0.42	0	9.3	1e-13	!	5S ribosomal RNA
5S_rRNA	RF00001	Glyma02g00330.1	cm	25	55	621	591	-	no	1	0.61	0	6.2	1e-12	!	5S ribosomal RNA
5S_rRNA	RF00001	Glyma02g00415.1	cm	1	119	228	132	-	no	1	0.45	0	13.5	3.9e-15	!	5S ribosomal RNA
tRNA5	-	Glyma02g01720.1	cm	46	64	919	901	-	no	1	0.47	0	8.8	9.3e-14	!	-
5S_rRNA	RF00001	Glyma02g01880.1	cm	1	119	1930	2018	+	no	1	0.43	0	11.7	3.5e-14	!	5S ribosomal RNA
tRNA5	-	Glyma02g02260.5	cm	1	72	1313	1253	-	no	1	0.41	0	12	5.2e-15	!	-
tRNA5	-	Glyma02g02260.6	cm	1	72	1423	1363	-	no	1	0.41	0	12	5.6e-15	!	-
tRNA5	-	Glyma02g02260.4	cm	1	72	1334	1274	-	no	1	0.41	0	12	5.3e-15	!	-
5S_rRNA	RF00001	Glyma02g02805.1	cm	1	119	518	604	+	no	1	0.45	0	12	1.2e-14	!	5S ribosomal RNA
tRNA5	-	Glyma02g03090.1	cm	1	72	479	415	-	no	1	0.63	0	9.6	3.7e-14	!	-
tRNA5	-	Glyma02g03851.1	cm	1	20	34	14	-	3'	3	0.67	0	5.8	3e-13	!	-
tRNA5	-	Glyma02g05180.1	cm	1	72	243	170	-	no	1	0.54	0	57.8	1.1e-29	!	-
tRNA5	-	Glyma02g05180.2	cm	1	72	243	170	-	no	1	0.54	0	57.8	2e-29	!	-
tRNA5	-	Glyma02g05960.1	cm	40	72	1	32	+	5'	2	0.62	0	17	1.8e-16	!	-
tRNA5	-	Glyma02g06291.1	cm	1	72	236	294	+	no	1	0.46	0	11.1	8.6e-15	!	-
5S_rRNA	RF00001	Glyma02g06710.1	cm	69	119	25	76	+	5'	2	0.56	0	6.2	5.5e-13	!	5S ribosomal RNA
Cobalamin	RF00174	Glyma02g06730.1	cm	1	191	825	912	+	no	1	0.55	0	7.3	4.3e-14	!	Cobalamin riboswitch
5S_rRNA	RF00001	Glyma02g07110.1	cm	1	119	1090	1205	+	no	1	0.4	0	19.4	2.9e-16	!	5S ribosomal RNA
Cobalamin	RF00174	Glyma02g07510.1	cm	1	65	64	2	-	3'	3	0.37	0	1.9	1e-12	!	Cobalamin riboswitch
Cobalamin	RF00174	Glyma02g07910.1	cm	1	191	1275	1361	+	no	1	0.44	0	6.4	5.2e-14	!	Cobalamin riboswitch
tRNA5	-	Glyma02g09060.2	cm	1	72	260	324	+	no	1	0.62	0	12.9	4.4e-15	!	-
tRNA5	-	Glyma02g09360.1	cm	45	64	1546	1565	+	no	1	0.4	0	10.1	2.2e-14	!	-
Cobalamin	RF00174	Glyma02g09884.2	cm	135	191	182	237	+	5'	2	0.45	0	4.1	5.7e-14	!	Cobalamin riboswitch
tRNA5	-	Glyma02g10480.3	cm	1	72	2218	2150	-	no	1	0.52	0	7.9	1.8e-13	!	-
tRNA5	-	Glyma02g10880.1	cm	10	24	158	143	-	no	1	0.69	0	8.3	1.7e-13	!	-
Cobalamin	RF00174	Glyma02g11653.1	cm	88	191	1571	1462	-	5'	2	0.44	0	6.6	3.1e-14	!	Cobalamin riboswitch
5S_rRNA	RF00001	Glyma02g11850.1	cm	1	119	1826	1729	-	no	1	0.46	0	10.6	5.1e-14	!	5S ribosomal RNA
tRNA5	-	Glyma02g12120.1	cm	1	72	172	99	-	no	1	0.51	0	9.7	3.2e-14	!	-
tRNA5	-	Glyma02g12242.1	cm	10	42	535	567	+	no	1	0.55	0	6.9	1.8e-13	!	-
tRNA5	-	Glyma02g12254.2	cm	1	72	341	401	+	no	1	0.49	0	10.4	1.3e-14	!	-
tRNA5	-	Glyma02g12254.1	cm	1	72	509	569	+	no	1	0.49	0	10.4	1.5e-14	!	-
tRNA5	-	Glyma02g12266.1	cm	10	42	582	614	+	no	1	0.64	0	13.6	1.6e-15	!	-
tRNA5	-	Glyma02g12460.2	cm	1	72	749	814	+	no	1	0.45	0	12.2	8.1e-15	!	-
tRNA5	-	Glyma02g12460.1	cm	1	72	950	1015	+	no	1	0.45	0	12.2	8.7e-15	!	-
Cobalamin	RF00174	Glyma02g13160.1	cm	1	191	351	253	-	no	1	0.48	0	7.8	2.6e-14	!	Cobalamin riboswitch
Cobalamin	RF00174	Glyma02g13530.1	cm	1	191	256	96	-	no	1	0.42	0	10	6.2e-16	!	Cobalamin riboswitch
tRNA5	-	Glyma02g13850.2	cm	21	72	2496	2443	-	5'	2	0.48	0	8.6	9.8e-14	!	-
5S_rRNA	RF00001	Glyma02g13891.1	cm	22	56	840	874	+	no	1	0.37	0	7.2	5.8e-13	!	5S ribosomal RNA
5S_rRNA	RF00001	Glyma02g13891.4	cm	22	56	840	874	+	no	1	0.37	0	7.2	6.1e-13	!	5S ribosomal RNA
5S_rRNA	RF00001	Glyma02g13891.3	cm	22	56	840	874	+	no	1	0.37	0	7.2	5.8e-13	!	5S ribosomal RNA
tRNA5	-	Glyma02g14920.1	cm	1	72	807	741	-	no	1	0.49	0	10.6	2e-14	!	-
Cobalamin	RF00174	Glyma02g15170.1	cm	1	64	1406	1478	+	3'	3	0.4	0	2.4	5.6e-13	!	Cobalamin riboswitch
tRNA5	-	Glyma02g16050.1	cm	1	72	552	512	-	no	1	0.68	0	9.3	4.5e-14	!	-
tRNA5	-	Glyma02g16380.1	cm	1	72	355	266	-	no	1	0.41	0	9.1	1.8e-13	!	-
Cobalamin	RF00174	Glyma02g16540.1	cm	1	191	838	951	+	no	1	0.54	0	13.8	6.6e-16	!	Cobalamin riboswitch
5S_rRNA	RF00001	Glyma02g16820.1	cm	68	107	253	215	-	no	1	0.54	0	6.6	3.9e-13	!	5S ribosomal RNA
Cobalamin	RF00174	Glyma02g17000.2	cm	1	177	1138	1222	+	3'	3	0.46	0	1.5	8.5e-13	!	Cobalamin riboswitch
Cobalamin	RF00174	Glyma02g17110.1	cm	1	191	228	309	+	no	1	0.54	0	6.9	4.5e-14	!	Cobalamin riboswitch
5S_rRNA	RF00001	Glyma02g19110.1	cm	1	119	2222	2090	-	no	1	0.41	0	11.7	3.1e-14	!	5S ribosomal RNA
Cobalamin	RF00174	Glyma02g21736.1	cm	1	191	1081	1243	+	no	1	0.47	0	5.3	8e-14	!	Cobalamin riboswitch
tRNA5	-	Glyma02g26390.1	cm	1	72	575	628	+	no	1	0.41	0	11.2	1.1e-14	!	-
Cobalamin	RF00174	Glyma02g26610.1	cm	1	191	319	444	+	no	1	0.65	0	12.2	4.8e-16	!	Cobalamin riboswitch
tRNA5	-	Glyma02g26800.1	cm	47	64	756	773	+	no	1	0.56	0	11.9	3e-15	!	-
Cobalamin	RF00174	Glyma02g27091.1	cm	88	160	723	630	-	no	1	0.72	0.5	10.2	2.7e-15	!	Cobalamin riboswitch
tRNA5	-	Glyma02g28318.1	cm	1	47	35	1	-	3'	3	0.6	0	7.1	9.2e-14	!	-
tRNA5	-	Glyma02g31140.1	cm	1	25	29	5	-	3'	3	0.44	0	5.1	3.5e-13	!	-
Cobalamin	RF00174	Glyma02g31295.1	cm	1	68	2806	2875	+	3'	3	0.46	0	0.3	4.5e-12	!	Cobalamin riboswitch
Cobalamin	RF00174	Glyma02g31440.2	cm	1	191	320	374	+	no	1	0.45	0	4.1	1.2e-13	!	Cobalamin riboswitch
Cobalamin	RF00174	Glyma02g31440.1	cm	1	191	320	374	+	no	1	0.45	0	4.1	1.1e-13	!	Cobalamin riboswitch
5S_rRNA	RF00001	Glyma02g31585.1	cm	1	33	175	207	+	3'	3	0.48	0	5.2	1.1e-13	!	5S ribosomal RNA
5S_rRNA	RF00001	Glyma02g33350.1	cm	1	119	189	92	-	no	1	0.53	0	9.7	4.5e-14	!	5S ribosomal RNA
5S_rRNA	RF00001	Glyma02g36460.1	cm	1	119	948	1066	+	no	1	0.41	0	13.6	7.3e-15	!	5S ribosomal RNA
Cobalamin	RF00174	Glyma02g37135.1	cm	1	191	893	807	-	no	1	0.54	0	11	1e-15	!	Cobalamin riboswitch
Cobalamin	RF00174	Glyma02g37135.2	cm	1	191	893	807	-	no	1	0.54	0	11	1.1e-15	!	Cobalamin riboswitch
tRNA5	-	Glyma02g37221.3	cm	1	72	1848	1777	-	no	1	0.61	0	80.7	9.7e-37	!	-
tRNA5	-	Glyma02g37221.1	cm	1	72	1844	1773	-	no	1	0.61	0	80.7	9.7e-37	!	-
5S_rRNA	RF00001	Glyma02g37630.2	cm	1	119	30	206	+	no	1	0.46	0	7.3	9.6e-14	!	5S ribosomal RNA
5S_rRNA	RF00001	Glyma02g38070.1	cm	1	119	950	1070	+	no	1	0.37	0	13.6	5.9e-15	!	5S ribosomal RNA
tRNA5	-	Glyma02g39440.2	cm	1	72	122	177	+	no	1	0.43	0	11.5	4.6e-15	!	-
Cobalamin	RF00174	Glyma02g40170.1	cm	1	74	114	37	-	3'	3	0.37	0.1	3.7	3.3e-13	!	Cobalamin riboswitch
Cobalamin	RF00174	Glyma02g40170.2	cm	1	74	114	37	-	3'	3	0.37	0.1	3.7	3.4e-13	!	Cobalamin riboswitch
Cobalamin	RF00174	Glyma02g40490.2	cm	69	80	2506	2495	-	no	1	0.67	0	5.3	1.7e-13	!	Cobalamin riboswitch
Cobalamin	RF00174	Glyma02g40850.1	cm	1	191	1536	1617	+	no	1	0.5	0.3	5.9	6.6e-14	!	Cobalamin riboswitch
tRNA5	-	Glyma02g40981.1	cm	49	63	1436	1450	+	no	1	0.6	0	10	5.1e-14	!	-
tRNA5	-	Glyma02g42135.3	cm	1	72	746	674	-	no	1	0.59	0	64.4	6.5e-32	!	-
tRNA5	-	Glyma02g42135.1	cm	1	72	649	577	-	no	1	0.59	0	64.4	5.7e-32	!	-
tRNA5	-	Glyma02g42135.2	cm	1	72	849	777	-	no	1	0.59	0	64.4	7.3e-32	!	-
tRNA5	-	Glyma02g42260.1	cm	50	62	290	278	-	no	1	0.54	0	7.8	9.5e-14	!	-
tRNA5	-	Glyma02g42260.2	cm	50	62	290	278	-	no	1	0.54	0	7.8	9.4e-14	!	-
tRNA5	-	Glyma02g42660.2	cm	44	64	83	103	+	no	1	0.52	0	9.7	1.1e-14	!	-
tRNA5	-	Glyma02g42660.1	cm	44	64	257	277	+	no	1	0.52	0	9.7	1.4e-14	!	-
tRNA5	-	Glyma02g42671.1	cm	44	64	87	107	+	no	1	0.52	0	9.7	1.2e-14	!	-
Cobalamin	RF00174	Glyma02g43180.1	cm	1	66	78	2	-	3'	3	0.49	0	5.3	5.5e-14	!	Cobalamin riboswitch
tRNA5	-	Glyma02g43740.1	cm	1	72	2384	2334	-	no	1	0.29	0	7.7	1.9e-13	!	-
tRNA5	-	Glyma02g43750.1	cm	1	72	580	630	+	no	1	0.29	0	7.7	2.1e-13	!	-
tRNA5	-	Glyma02g44170.1	cm	1	72	803	873	+	no	1	0.56	0	16.1	2.7e-16	!	-
5S_rRNA	RF00001	Glyma02g44890.1	cm	25	52	452	424	-	no	1	0.52	0	6.1	2.4e-13	!	5S ribosomal RNA
Cobalamin	RF00174	Glyma02g45140.1	cm	111	134	733	755	+	no	1	0.52	0	4.9	1.8e-13	!	Cobalamin riboswitch
tRNA5	-	Glyma02g45371.1	cm	49	63	298	284	-	no	1	0.33	0	9.4	2.9e-14	!	-
tRNA5	-	Glyma02g45371.2	cm	49	63	298	284	-	no	1	0.33	0	9.4	2.8e-14	!	-
tRNA5	-	Glyma02g45400.2	cm	1	72	1436	1365	-	no	1	0.58	0	69.8	2.4e-33	!	-
Cobalamin	RF00174	Glyma02g45930.1	cm	111	134	1196	1229	+	no	1	0.53	0	6.1	6.9e-14	!	Cobalamin riboswitch
Cobalamin	RF00174	Glyma02g48210.2	cm	144	191	2263	2216	-	5'	2	0.31	0	8.4	1.3e-14	!	Cobalamin riboswitch
5S_rRNA	RF00001	Glyma12g00740.1	cm	31	46	311	296	-	no	1	0.5	0	6.7	3.1e-13	!	5S ribosomal RNA
5S_rRNA	RF00001	Glyma12g00740.2	cm	31	46	311	296	-	no	1	0.5	0	6.7	3.2e-13	!	5S ribosomal RNA
Cobalamin	RF00174	Glyma12g00850.1	cm	110	135	1832	1807	-	no	1	0.62	0	5.5	1.6e-13	!	Cobalamin riboswitch
tRNA5	-	Glyma12g00860.1	cm	8	64	66	122	+	no	1	0.46	0	12.8	2.4e-15	!	-
tRNA5	-	Glyma12g01890.2	cm	1	72	437	497	+	no	1	0.49	0	9.9	2.8e-14	!	-
tRNA5	-	Glyma12g01890.5	cm	1	72	478	538	+	no	1	0.49	0	9.9	2.6e-14	!	-
tRNA5	-	Glyma12g01890.4	cm	1	72	198	258	+	no	1	0.49	0	9.9	2e-14	!	-
tRNA5	-	Glyma12g02320.1	cm	50	62	1116	1128	+	no	1	0.46	0	9	4.7e-14	!	-
5S_rRNA	RF00001	Glyma12g02705.1	cm	1	119	445	380	-	no	1	0.38	0	6.9	1.7e-13	!	5S ribosomal RNA
tRNA5	-	Glyma12g02705.2	cm	29	72	9	45	+	5'	2	0.35	0	6.3	3e-13	!	-
tRNA5	-	Glyma12g02705.3	cm	29	72	9	45	+	5'	2	0.35	0	6.3	3.2e-13	!	-
5S_rRNA	RF00001	Glyma12g03140.1	cm	30	47	912	929	+	no	1	0.39	0	9	1.5e-13	!	5S ribosomal RNA
Cobalamin	RF00174	Glyma12g03240.1	cm	1	191	242	111	-	no	1	0.49	0	7.1	6.8e-15	!	Cobalamin riboswitch
5S_rRNA	RF00001	Glyma12g03290.3	cm	1	119	414	323	-	no	1	0.47	0	11.8	1.6e-14	!	5S ribosomal RNA
5S_rRNA	RF00001	Glyma12g03290.1	cm	1	119	414	323	-	no	1	0.47	0	11.8	1.5e-14	!	5S ribosomal RNA
5S_rRNA	RF00001	Glyma12g03290.4	cm	1	119	414	323	-	no	1	0.47	0	11.8	1.5e-14	!	5S ribosomal RNA
5S_rRNA	RF00001	Glyma12g03370.2	cm	76	101	581	606	+	no	1	0.42	0	6.7	7.2e-13	!	5S ribosomal RNA
5S_rRNA	RF00001	Glyma12g03370.3	cm	76	101	578	603	+	no	1	0.42	0	6.7	7.2e-13	!	5S ribosomal RNA
5S_rRNA	RF00001	Glyma12g04160.1	cm	1	119	1522	1439	-	no	1	0.4	0	8.1	2.3e-13	!	5S ribosomal RNA
tRNA5	-	Glyma12g04300.1	cm	1	72	211	275	+	no	1	0.46	0	16.2	1.7e-16	!	-
tRNA5	-	Glyma12g05140.2	cm	1	72	121	48	-	no	1	0.55	0	61.9	1.2e-30	!	-
tRNA5	-	Glyma12g05950.2	cm	49	63	736	750	+	no	1	0.67	0	11.1	8.5e-15	!	-
tRNA5	-	Glyma12g07390.1	cm	10	24	88	74	-	no	1	0.6	0	9.6	1.8e-14	!	-
tRNA5	-	Glyma12g07390.2	cm	10	24	172	158	-	no	1	0.6	0	9.6	1.8e-14	!	-
5S_rRNA	RF00001	Glyma12g08600.1	cm	1	119	2134	2025	-	no	1	0.41	0	11	5.2e-14	!	5S ribosomal RNA
Cobalamin	RF00174	Glyma12g09350.1	cm	1	60	63	2	-	3'	3	0.45	0.1	2	7.8e-13	!	Cobalamin riboswitch
Cobalamin	RF00174	Glyma12g09380.1	cm	168	191	2536	2513	-	5'	2	0.54	0	1.5	1.7e-12	!	Cobalamin riboswitch
tRNA5	-	Glyma12g09445.1	cm	1	72	147	74	-	no	1	0.36	0	11.4	1.1e-14	!	-
5S_rRNA	RF00001	Glyma12g09550.1	cm	1	119	712	639	-	no	1	0.49	0	10.1	2.8e-14	!	5S ribosomal RNA
Cobalamin	RF00174	Glyma12g10230.1	cm	1	191	607	690	+	no	1	0.44	0	6.1	9.5e-14	!	Cobalamin riboswitch
Cobalamin	RF00174	Glyma12g10880.1	cm	1	67	102	2	-	3'	3	0.42	0	1.8	9.2e-13	!	Cobalamin riboswitch
tRNA5	-	Glyma12g11060.1	cm	1	72	640	720	+	no	1	0.62	0	9.5	1.7e-13	!	-
Cobalamin	RF00174	Glyma12g11220.2	cm	1	191	1349	1507	+	no	1	0.45	0	6.7	6.9e-14	!	Cobalamin riboswitch
Cobalamin	RF00174	Glyma12g11220.3	cm	1	191	1349	1507	+	no	1	0.45	0	6.7	7.2e-14	!	Cobalamin riboswitch
tRNA5	-	Glyma12g15056.1	cm	47	72	49	74	+	5'	2	0.5	0	4.5	1.7e-13	!	-
Cobalamin	RF00174	Glyma12g15440.1	cm	120	191	1	101	+	5'	2	0.51	0.9	4.9	2.2e-13	!	Cobalamin riboswitch
Cobalamin	RF00174	Glyma12g16560.4	cm	1	64	97	13	-	3'	3	0.44	0.1	2.4	5e-13	!	Cobalamin riboswitch
Cobalamin	RF00174	Glyma12g16560.2	cm	1	64	97	13	-	3'	3	0.44	0.1	2.4	5.7e-13	!	Cobalamin riboswitch
Cobalamin	RF00174	Glyma12g16560.1	cm	1	64	97	13	-	3'	3	0.44	0.1	2.4	5.3e-13	!	Cobalamin riboswitch
Cobalamin	RF00174	Glyma12g16560.3	cm	1	64	97	13	-	3'	3	0.44	0.1	2.4	5.2e-13	!	Cobalamin riboswitch
5S_rRNA	RF00001	Glyma12g17730.1	cm	1	119	165	261	+	no	1	0.46	0	8.4	2.6e-13	!	5S ribosomal RNA
Cobalamin	RF00174	Glyma12g18563.1	cm	1	41	43	3	-	3'	3	0.51	0.3	-3.9	2.2e-11	!	Cobalamin riboswitch
Cobalamin	RF00174	Glyma12g23171.1	cm	1	191	33	134	+	no	1	0.39	0	10.1	1.4e-15	!	Cobalamin riboswitch
tRNA5	-	Glyma12g24368.1	cm	49	72	565	543	-	5'	2	0.39	0	5	3.2e-13	!	-
Cobalamin	RF00174	Glyma12g29190.2	cm	1	169	2983	3061	+	3'	3	0.3	0.1	5	1.8e-13	!	Cobalamin riboswitch
Cobalamin	RF00174	Glyma12g29190.1	cm	1	169	2994	3072	+	3'	3	0.3	0.1	5	1.8e-13	!	Cobalamin riboswitch
Cobalamin	RF00174	Glyma12g29840.1	cm	1	191	311	201	-	no	1	0.41	0	8.9	1.1e-14	!	Cobalamin riboswitch
tRNA5	-	Glyma12g30480.1	cm	1	40	45	4	-	3'	3	0.45	0	4.9	8.2e-13	!	-
tRNA5	-	Glyma12g31970.1	cm	1	72	47	120	+	no	1	0.46	0	39.3	1.1e-23	!	-
tRNA5	-	Glyma12g33800.1	cm	11	23	692	680	-	no	1	0.54	0	7.7	1.1e-13	!	-
tRNA5	-	Glyma12g33800.2	cm	11	23	692	680	-	no	1	0.54	0	7.7	1.1e-13	!	-
Cobalamin	RF00174	Glyma12g34900.1	cm	1	191	303	224	-	no	1	0.4	0	9.1	2.6e-15	!	Cobalamin riboswitch
tRNA5	-	Glyma12g35680.3	cm	50	62	1426	1438	+	no	1	0.62	0	7.6	4.2e-13	!	-
tRNA5	-	Glyma12g35680.2	cm	50	62	1426	1438	+	no	1	0.62	0	7.6	4.3e-13	!	-
Cobalamin	RF00174	Glyma12g35920.1	cm	1	21	57	37	-	3'	3	0.62	0.4	-5.2	1.1e-10	!	Cobalamin riboswitch
tRNA5	-	Glyma12g36080.1	cm	1	72	1870	1911	+	no	1	0.48	0	8.2	1.4e-13	!	-
tRNA5	-	Glyma12g36123.1	cm	1	72	943	861	-	no	1	0.53	0	48	1.2e-26	!	-
tRNA5	-	Glyma12g36450.1	cm	51	61	166	176	+	no	1	0.55	0	7.8	1.8e-13	!	-
tRNA5	-	Glyma12g36620.3	cm	49	63	1063	1077	+	no	1	0.33	0	8.8	5.9e-14	!	-
tRNA5	-	Glyma12g36620.4	cm	49	63	1586	1600	+	no	1	0.33	0	8.8	7.6e-14	!	-
tRNA5	-	Glyma12g36620.2	cm	49	63	1375	1389	+	no	1	0.33	0	8.8	6.9e-14	!	-
tRNA5	-	Glyma12g36740.1	cm	51	61	643	653	+	no	1	0.64	0	7.1	1.3e-13	!	-
tRNA5	-	Glyma12g37090.2	cm	45	64	378	359	-	no	1	0.5	0	12.9	4.1e-15	!	-
tRNA5	-	Glyma12g37090.3	cm	45	64	507	488	-	no	1	0.5	0	12.9	4.3e-15	!	-
tRNA5	-	Glyma11g00660.1	cm	41	72	2	33	+	5'	2	0.44	0	4.5	2.4e-12	!	-
5S_rRNA	RF00001	Glyma11g01660.1	cm	1	119	275	353	+	no	1	0.43	0	9.3	8.9e-14	!	5S ribosomal RNA
tRNA5	-	Glyma11g01710.1	cm	44	64	278	258	-	no	1	0.38	0	11.7	9.1e-15	!	-
5S_rRNA	RF00001	Glyma11g02650.2	cm	27	50	1542	1518	-	no	1	0.44	0	6	1.2e-12	!	5S ribosomal RNA
5S_rRNA	RF00001	Glyma11g02650.3	cm	27	50	1644	1620	-	no	1	0.44	0	6	1.3e-12	!	5S ribosomal RNA
tRNA5	-	Glyma11g03060.2	cm	1	72	220	272	+	no	1	0.43	0	8.8	6.6e-14	!	-
Cobalamin	RF00174	Glyma11g03580.2	cm	1	191	213	294	+	no	1	0.51	0	6.4	8.8e-14	!	Cobalamin riboswitch
tRNA5	-	Glyma11g04096.1	cm	45	64	322	341	+	no	1	0.3	0	10.5	1.2e-14	!	-
tRNA5	-	Glyma11g04113.2	cm	50	62	209	221	+	no	1	0.38	0	7	4.4e-13	!	-
tRNA5	-	Glyma11g04113.1	cm	50	62	209	221	+	no	1	0.38	0	7	4.4e-13	!	-
Cobalamin	RF00174	Glyma11g05640.1	cm	132	191	2133	2072	-	5'	2	0.4	0	6.3	5.2e-14	!	Cobalamin riboswitch
Cobalamin	RF00174	Glyma11g05700.2	cm	1	74	1445	1522	+	3'	3	0.42	0	6.2	4.2e-14	!	Cobalamin riboswitch
Cobalamin	RF00174	Glyma11g05770.2	cm	1	191	853	925	+	no	1	0.41	0	8.7	9.9e-15	!	Cobalamin riboswitch
Cobalamin	RF00174	Glyma11g05770.1	cm	1	191	853	925	+	no	1	0.41	0	8.7	1e-14	!	Cobalamin riboswitch
tRNA5	-	Glyma11g05960.1	cm	1	20	20	1	-	3'	3	0.5	0	7.3	3e-13	!	-
tRNA5	-	Glyma11g06280.1	cm	1	72	941	1011	+	no	1	0.52	0	27.9	3.6e-20	!	-
tRNA5	-	Glyma11g06280.2	cm	1	72	1021	1091	+	no	1	0.52	0	27.9	3.8e-20	!	-
5S_rRNA	RF00001	Glyma11g06960.3	cm	1	119	318	231	-	no	1	0.39	0	11.1	3.2e-14	!	5S ribosomal RNA
5S_rRNA	RF00001	Glyma11g06960.2	cm	1	119	533	446	-	no	1	0.39	0	11.1	3.4e-14	!	5S ribosomal RNA
5S_rRNA	RF00001	Glyma11g06960.4	cm	1	119	318	231	-	no	1	0.39	0	11.1	3.1e-14	!	5S ribosomal RNA
tRNA5	-	Glyma11g07271.1	cm	1	72	3003	3101	+	no	1	0.4	0	30.7	1.2e-20	!	-
tRNA5	-	Glyma11g08120.2	cm	45	64	1086	1067	-	no	1	0.45	0	9.4	2.4e-14	!	-
5S_rRNA	RF00001	Glyma11g08131.1	cm	22	56	332	367	+	no	1	0.36	0	6.3	2.9e-13	!	5S ribosomal RNA
tRNA5	-	Glyma11g08680.1	cm	48	64	655	671	+	no	1	0.41	0	7.8	1.3e-13	!	-
tRNA5	-	Glyma11g08760.1	cm	49	63	1355	1341	-	no	1	0.53	0	7.3	2.5e-13	!	-
tRNA5	-	Glyma11g09040.1	cm	9	64	776	827	+	no	1	0.42	0	10.6	1.6e-14	!	-
tRNA5	-	Glyma11g09980.1	cm	50	62	1147	1159	+	no	1	0.46	0	9	4.7e-14	!	-
Cobalamin	RF00174	Glyma11g10200.1	cm	1	65	147	65	-	3'	3	0.29	0.1	-0.5	2.1e-12	!	Cobalamin riboswitch
5S_rRNA	RF00001	Glyma11g10760.1	cm	75	103	310	338	+	no	1	0.41	0	6.2	6.9e-13	!	5S ribosomal RNA
5S_rRNA	RF00001	Glyma11g10860.1	cm	30	47	1099	1116	+	no	1	0.39	0	9	1.8e-13	!	5S ribosomal RNA
5S_rRNA	RF00001	Glyma11g11190.2	cm	1	119	575	688	+	no	1	0.41	0	13.2	1.5e-14	!	5S ribosomal RNA
5S_rRNA	RF00001	Glyma11g11190.3	cm	1	119	575	688	+	no	1	0.41	0	13.2	1.5e-14	!	5S ribosomal RNA
tRNA5	-	Glyma11g11250.1	cm	1	72	2426	2490	+	no	1	0.51	0	12.1	1.5e-14	!	-
tRNA5	-	Glyma11g11430.1	cm	1	31	1644	1674	+	3'	3	0.32	0	5.7	5.7e-13	!	-
tRNA5	-	Glyma11g11700.1	cm	1	72	497	437	-	no	1	0.67	0	12	3.5e-15	!	-
5S_rRNA	RF00001	Glyma11g13152.1	cm	1	119	11237	11331	+	no	1	0.41	0	14.1	3.2e-14	!	5S ribosomal RNA
5S_rRNA	RF00001	Glyma11g13152.2	cm	1	119	11237	11331	+	no	1	0.41	0	14.1	3.2e-14	!	5S ribosomal RNA
Cobalamin	RF00174	Glyma11g14471.1	cm	1	191	330	498	+	no	1	0.53	0	10.2	3e-15	!	Cobalamin riboswitch
5S_rRNA	RF00001	Glyma11g14570.1	cm	1	119	49	82	+	no	1	0.71	0	7.4	3.6e-14	!	5S ribosomal RNA
Cobalamin	RF00174	Glyma11g14795.1	cm	1	60	135	215	+	3'	3	0.41	0	-0.2	5.3e-13	!	Cobalamin riboswitch
tRNA5	-	Glyma11g17480.1	cm	1	72	1285	1371	+	no	1	0.47	0	31	5e-21	!	-
tRNA5	-	Glyma11g17485.1	cm	1	72	538	452	-	no	1	0.47	0	31	5.9e-21	!	-
5S_rRNA	RF00001	Glyma11g18080.1	cm	30	47	373	392	+	no	1	0.65	0	7.6	3e-13	!	5S ribosomal RNA
5S_rRNA	RF00001	Glyma11g18920.1	cm	1	119	677	603	-	no	1	0.53	0	8	9.8e-14	!	5S ribosomal RNA
Cobalamin	RF00174	Glyma11g19930.2	cm	1	191	411	482	+	no	1	0.4	0	6.2	3.7e-14	!	Cobalamin riboswitch
tRNA5	-	Glyma11g21340.1	cm	50	62	121	109	-	no	1	0.62	0	10.5	1e-14	!	-
tRNA5	-	Glyma11g21540.1	cm	45	64	67	48	-	no	1	0.45	0	7.8	1.2e-13	!	-
tRNA5	-	Glyma11g21540.3	cm	45	64	120	101	-	no	1	0.45	0	7.8	1.3e-13	!	-
tRNA5	-	Glyma11g21540.2	cm	45	64	67	48	-	no	1	0.45	0	7.8	1.2e-13	!	-
5S_rRNA	RF00001	Glyma11g22060.1	cm	69	119	99	140	+	5'	2	0.48	0	5.4	7.9e-13	!	5S ribosomal RNA
tRNA5	-	Glyma11g23690.1	cm	51	61	370	360	-	no	1	0.64	0	7.1	8.7e-14	!	-
tRNA5	-	Glyma11g27270.2	cm	43	64	1639	1659	+	no	1	0.43	0	9.1	6.1e-14	!	-
tRNA5	-	Glyma11g29440.1	cm	1	72	501	566	+	no	1	0.36	0	13.2	1e-15	!	-
tRNA5	-	Glyma11g29460.2	cm	1	72	1143	1221	+	no	1	0.44	0	14.8	9.2e-16	!	-
5S_rRNA	RF00001	Glyma11g29700.1	cm	77	100	952	929	-	no	1	0.54	0	6.3	6.6e-13	!	5S ribosomal RNA
Cobalamin	RF00174	Glyma11g29900.2	cm	1	67	151	59	-	3'	3	0.46	0	2.7	3.3e-13	!	Cobalamin riboswitch
tRNA5	-	Glyma11g30050.1	cm	1	72	903	834	-	no	1	0.4	0	13	2.3e-15	!	-
tRNA5	-	Glyma11g33015.1	cm	48	64	3163	3147	-	no	1	0.53	0	8.2	1.7e-13	!	-
tRNA5	-	Glyma11g33015.2	cm	48	64	3310	3294	-	no	1	0.53	0	8.2	1.7e-13	!	-
tRNA5	-	Glyma11g33015.3	cm	48	64	3372	3356	-	no	1	0.53	0	8.2	1.8e-13	!	-
tRNA5	-	Glyma11g33015.4	cm	48	64	2980	2964	-	no	1	0.53	0	8.2	1.6e-13	!	-
tRNA5	-	Glyma11g33015.5	cm	48	64	3127	3111	-	no	1	0.53	0	8.2	1.7e-13	!	-
tRNA5	-	Glyma11g33015.6	cm	48	64	3189	3173	-	no	1	0.53	0	8.2	1.7e-13	!	-
Cobalamin	RF00174	Glyma11g33050.2	cm	1	66	69	1	-	3'	3	0.25	0.7	6.1	1.6e-14	!	Cobalamin riboswitch
tRNA5	-	Glyma11g33880.1	cm	1	72	3885	3932	+	no	1	0.42	0	10	5.8e-14	!	-
Cobalamin	RF00174	Glyma11g33970.2	cm	1	62	64	1	-	3'	3	0.44	0	6.1	6.8e-14	!	Cobalamin riboswitch
Cobalamin	RF00174	Glyma11g33970.3	cm	1	62	64	1	-	3'	3	0.44	0	6.1	7.1e-14	!	Cobalamin riboswitch
5S_rRNA	RF00001	Glyma11g34710.1	cm	24	56	259	225	-	no	1	0.54	0	9	1e-13	!	5S ribosomal RNA
Cobalamin	RF00174	Glyma11g35520.2	cm	1	191	559	644	+	no	1	0.6	0	8.9	1.2e-14	!	Cobalamin riboswitch
tRNA5	-	Glyma11g36430.2	cm	1	72	1371	1332	-	no	1	0.38	0	7.6	2e-13	!	-
tRNA5	-	Glyma11g36430.1	cm	1	72	1148	1109	-	no	1	0.38	0	7.6	1.6e-13	!	-
5S_rRNA	RF00001	Glyma11g36850.1	cm	1	119	1960	1840	-	no	1	0.42	0	10.3	6.6e-14	!	5S ribosomal RNA
tRNA5	-	Glyma11g37570.2	cm	44	64	2675	2695	+	no	1	0.43	0	8.1	2.2e-13	!	-
Cobalamin	RF00174	Glyma11g37590.1	cm	50	167	323	252	-	no	1	0.57	0	7.4	2.9e-14	!	Cobalamin riboswitch
Cobalamin	RF00174	Glyma1000s00300.1	cm	1	84	89	1	-	3'	3	0.58	0	7.5	2.2e-15	!	Cobalamin riboswitch
tRNA5	-	Glyma06g00330.1	cm	10	24	165	150	-	no	1	0.69	0	7.9	2.4e-13	!	-
Cobalamin	RF00174	Glyma06g01620.1	cm	88	159	759	685	-	no	1	0.45	0	5.3	3.4e-13	!	Cobalamin riboswitch
Cobalamin	RF00174	Glyma06g01920.1	cm	1	72	95	24	-	3'	3	0.46	0	1.1	2.8e-12	!	Cobalamin riboswitch
5S_rRNA	RF00001	Glyma06g02130.2	cm	1	119	76	150	+	no	1	0.47	0	9.4	6.6e-14	!	5S ribosomal RNA
5S_rRNA	RF00001	Glyma06g02130.1	cm	63	119	1	56	+	5'	2	0.46	0	7.1	2.5e-13	!	5S ribosomal RNA
5S_rRNA	RF00001	Glyma06g02200.1	cm	1	119	1750	1843	+	no	1	0.46	0	11.5	3.6e-14	!	5S ribosomal RNA
tRNA5	-	Glyma06g02250.1	cm	48	64	734	718	-	no	1	0.47	0	9.2	3.7e-14	!	-
Cobalamin	RF00174	Glyma06g02351.1	cm	1	191	1422	1519	+	no	1	0.37	0	9.1	9.7e-15	!	Cobalamin riboswitch
tRNA5	-	Glyma06g02880.4	cm	48	64	1422	1406	-	no	1	0.53	0	9.5	5.5e-14	!	-
tRNA5	-	Glyma06g02880.5	cm	48	64	1339	1323	-	no	1	0.53	0	9.5	5.3e-14	!	-
tRNA5	-	Glyma06g02880.6	cm	48	64	1335	1319	-	no	1	0.53	0	9.5	5.3e-14	!	-
tRNA5	-	Glyma06g02880.7	cm	48	64	1252	1236	-	no	1	0.53	0	9.5	5.1e-14	!	-
tRNA5	-	Glyma06g02880.8	cm	48	64	1252	1236	-	no	1	0.53	0	9.5	4.2e-14	!	-
tRNA5	-	Glyma06g02880.9	cm	48	64	1422	1406	-	no	1	0.53	0	9.5	4.5e-14	!	-
tRNA5	-	Glyma06g02880.3	cm	48	64	1335	1319	-	no	1	0.53	0	9.5	4.3e-14	!	-
Cobalamin	RF00174	Glyma06g03690.1	cm	1	75	171	67	-	3'	3	0.48	0	2.3	5.7e-13	!	Cobalamin riboswitch
tRNA5	-	Glyma06g04970.1	cm	44	72	1	29	+	5'	2	0.62	0	21.8	4.3e-18	!	-
tRNA5	-	Glyma06g05761.1	cm	1	23	52	30	-	3'	3	0.61	0.3	5.4	5.9e-13	!	-
5S_rRNA	RF00001	Glyma06g05931.2	cm	1	55	64	5	-	3'	3	0.53	0	4	1.6e-12	!	5S ribosomal RNA
5S_rRNA	RF00001	Glyma06g05931.1	cm	1	119	211	73	-	no	1	0.47	0	9.4	9.4e-14	!	5S ribosomal RNA
tRNA5	-	Glyma06g07010.1	cm	48	64	1201	1185	-	no	1	0.35	0	8.2	9.5e-14	!	-
5S_rRNA	RF00001	Glyma06g07850.4	cm	1	119	4384	4492	+	no	1	0.43	0	14.8	1.4e-14	!	5S ribosomal RNA
5S_rRNA	RF00001	Glyma06g07850.5	cm	1	119	4379	4487	+	no	1	0.43	0	14.8	1.4e-14	!	5S ribosomal RNA
5S_rRNA	RF00001	Glyma06g07850.3	cm	1	119	4384	4492	+	no	1	0.43	0	14.8	1.4e-14	!	5S ribosomal RNA
tRNA5	-	Glyma06g09550.2	cm	48	64	704	688	-	no	1	0.47	0	10	3.1e-14	!	-
tRNA5	-	Glyma06g09550.1	cm	48	64	376	360	-	no	1	0.47	0	10	2.7e-14	!	-
tRNA5	-	Glyma06g10770.2	cm	1	72	9	96	+	no	1	0.56	0	58.6	1.1e-29	!	-
tRNA5	-	Glyma06g10930.2	cm	1	72	618	570	-	no	1	0.53	0	9.7	2e-14	!	-
tRNA5	-	Glyma06g10930.7	cm	1	72	973	925	-	no	1	0.53	0	9.7	2.7e-14	!	-
tRNA5	-	Glyma06g10930.5	cm	1	72	851	803	-	no	1	0.53	0	9.7	2.5e-14	!	-
tRNA5	-	Glyma06g10930.6	cm	1	72	924	876	-	no	1	0.53	0	9.7	2.7e-14	!	-
Cobalamin	RF00174	Glyma06g11020.1	cm	91	191	3	224	+	5'	2	0.48	0	5.5	3.4e-14	!	Cobalamin riboswitch
Cobalamin	RF00174	Glyma06g11940.2	cm	1	64	697	756	+	3'	3	0.32	0.3	3.1	1.8e-13	!	Cobalamin riboswitch
5S_rRNA	RF00001	Glyma06g12190.1	cm	1	119	1241	1359	+	no	1	0.41	0	10	6.4e-14	!	5S ribosomal RNA
tRNA5	-	Glyma06g12250.1	cm	1	72	1601	1647	+	no	1	0.6	0	11.2	1.8e-14	!	-
tRNA5	-	Glyma06g12260.1	cm	1	72	1243	1185	-	no	1	0.47	0	42.3	1.2e-24	!	-
tRNA5	-	Glyma06g12260.2	cm	1	72	1175	1117	-	no	1	0.47	0	42.3	1.2e-24	!	-
tRNA5	-	Glyma06g13250.1	cm	1	72	1674	1605	-	no	1	0.46	0	8.8	9.3e-14	!	-
tRNA5	-	Glyma06g13250.2	cm	1	72	1625	1556	-	no	1	0.46	0	8.8	9.1e-14	!	-
tRNA5	-	Glyma06g13390.2	cm	43	72	950	923	-	5'	2	0.46	0	5.8	3.1e-13	!	-
Cobalamin	RF00174	Glyma06g14380.2	cm	1	66	133	22	-	3'	3	0.45	0	1.9	1.2e-12	!	Cobalamin riboswitch
Cobalamin	RF00174	Glyma06g14810.1	cm	48	168	715	775	+	no	1	0.62	0	5.5	6.6e-14	!	Cobalamin riboswitch
Cobalamin	RF00174	Glyma06g14880.1	cm	1	191	229	361	+	no	1	0.39	0	8.1	8.1e-15	!	Cobalamin riboswitch
Cobalamin	RF00174	Glyma06g15060.1	cm	1	71	134	23	-	3'	3	0.47	0	3.8	5.3e-13	!	Cobalamin riboswitch
Cobalamin	RF00174	Glyma06g15840.1	cm	1	191	101	24	-	no	1	0.53	0	7.9	1.9e-14	!	Cobalamin riboswitch
5S_rRNA	RF00001	Glyma06g15890.1	cm	1	119	453	328	-	no	1	0.4	0	10.3	1.9e-14	!	5S ribosomal RNA
5S_rRNA	RF00001	Glyma06g16080.1	cm	1	43	53	8	-	3'	3	0.46	0	4.4	9.6e-13	!	5S ribosomal RNA
Cobalamin	RF00174	Glyma06g17050.3	cm	1	191	430	501	+	no	1	0.51	0	6.6	7e-14	!	Cobalamin riboswitch
Cobalamin	RF00174	Glyma06g17050.5	cm	1	191	430	501	+	no	1	0.51	0	6.6	7.5e-14	!	Cobalamin riboswitch
Cobalamin	RF00174	Glyma06g17050.6	cm	1	191	430	501	+	no	1	0.51	0	6.6	7.2e-14	!	Cobalamin riboswitch
tRNA5	-	Glyma06g17280.1	cm	1	72	173	103	-	no	1	0.49	0	8.6	7.9e-14	!	-
tRNA5	-	Glyma06g17280.2	cm	1	72	173	103	-	no	1	0.49	0	8.6	7.4e-14	!	-
Cobalamin	RF00174	Glyma06g17390.2	cm	1	191	342	432	+	no	1	0.59	0	5.3	1.2e-13	!	Cobalamin riboswitch
tRNA5	-	Glyma06g17740.1	cm	1	72	80	148	+	no	1	0.55	0	17.1	1e-16	!	-
Cobalamin	RF00174	Glyma06g18290.2	cm	1	64	106	13	-	3'	3	0.41	0	3.1	1.2e-12	!	Cobalamin riboswitch
Cobalamin	RF00174	Glyma06g18300.1	cm	1	64	106	13	-	3'	3	0.41	0	3.1	1.2e-12	!	Cobalamin riboswitch
Cobalamin	RF00174	Glyma06g18630.1	cm	1	62	144	1	-	3'	3	0.45	0	4.4	2.4e-13	!	Cobalamin riboswitch
Cobalamin	RF00174	Glyma06g18810.2	cm	1	67	74	9	-	3'	3	0.44	0.3	2	1.3e-12	!	Cobalamin riboswitch
tRNA5	-	Glyma06g19640.2	cm	1	72	4576	4516	-	no	1	0.43	0	16.3	8.2e-16	!	-
tRNA5	-	Glyma06g20070.1	cm	1	72	2212	2125	-	no	1	0.42	0	15.3	8.1e-16	!	-
Cobalamin	RF00174	Glyma06g20360.2	cm	1	191	732	663	-	no	1	0.56	0	5.5	1.6e-13	!	Cobalamin riboswitch
Cobalamin	RF00174	Glyma06g20360.1	cm	1	191	732	663	-	no	1	0.56	0	5.5	1.6e-13	!	Cobalamin riboswitch
tRNA5	-	Glyma06g21130.3	cm	1	72	517	452	-	no	1	0.5	0	9.7	2.3e-14	!	-
tRNA5	-	Glyma06g21130.1	cm	1	72	598	533	-	no	1	0.5	0	9.7	2.5e-14	!	-
Cobalamin	RF00174	Glyma06g21130.2	cm	113	133	346	366	+	no	1	0.38	0	5.2	7.5e-14	!	Cobalamin riboswitch
5S_rRNA	RF00001	Glyma06g22320.1	cm	31	46	404	389	-	no	1	0.62	0	6.6	5.3e-13	!	5S ribosomal RNA
5S_rRNA	RF00001	Glyma06g22320.2	cm	31	46	404	389	-	no	1	0.62	0	6.6	5.3e-13	!	5S ribosomal RNA
5S_rRNA	RF00001	Glyma06g28090.1	cm	71	104	416	446	+	no	1	0.55	0	7.1	4.1e-13	!	5S ribosomal RNA
5S_rRNA	RF00001	Glyma06g30850.1	cm	1	119	84	260	+	no	1	0.47	0	11.8	3.3e-14	!	5S ribosomal RNA
5S_rRNA	RF00001	Glyma06g30850.2	cm	1	119	84	260	+	no	1	0.47	0	11.8	3.3e-14	!	5S ribosomal RNA
Cobalamin	RF00174	Glyma06g32741.1	cm	1	191	1243	1389	+	no	1	0.49	0.7	8.3	1.8e-14	!	Cobalamin riboswitch
5S_rRNA	RF00001	Glyma06g35630.1	cm	1	119	821	939	+	no	1	0.44	0	12.8	9e-15	!	5S ribosomal RNA
Cobalamin	RF00174	Glyma06g37340.1	cm	1	65	183	243	+	3'	3	0.39	0	2.4	9.1e-14	!	Cobalamin riboswitch
5S_rRNA	RF00001	Glyma06g38480.1	cm	1	119	569	539	-	no	1	0.94	6.5	3.9	1.7e-12	!	5S ribosomal RNA
Cobalamin	RF00174	Glyma06g39581.1	cm	1	191	436	502	+	no	1	0.52	0	6.2	3.5e-14	!	Cobalamin riboswitch
tRNA5	-	Glyma06g39725.1	cm	1	72	1290	1229	-	no	1	0.44	0	12.4	8.9e-15	!	-
5S_rRNA	RF00001	Glyma06g40670.1	cm	1	119	545	644	+	no	1	0.49	0	9	2e-13	!	5S ribosomal RNA
tRNA5	-	Glyma06g41200.1	cm	46	64	2653	2671	+	no	1	0.47	0	10	4e-14	!	-
tRNA5	-	Glyma06g41200.2	cm	46	64	2649	2667	+	no	1	0.47	0	10	4e-14	!	-
5S_rRNA	RF00001	Glyma06g41550.1	cm	70	105	3144	3179	+	no	1	0.36	0	7.3	6.3e-13	!	5S ribosomal RNA
Cobalamin	RF00174	Glyma06g42080.1	cm	111	134	1029	1006	-	no	1	0.46	0	5.4	6.8e-14	!	Cobalamin riboswitch
5S_rRNA	RF00001	Glyma06g43020.1	cm	31	46	323	308	-	no	1	0.5	0	6.7	3e-13	!	5S ribosomal RNA
tRNA5	-	Glyma06g43620.12	cm	1	72	2287	2341	+	no	1	0.35	0	11.4	2.4e-14	!	-
tRNA5	-	Glyma06g43620.2	cm	1	72	3043	3097	+	no	1	0.35	0	11.4	2.7e-14	!	-
5S_rRNA	RF00001	Glyma06g43620.7	cm	1	53	89	37	-	3'	3	0.47	0	4.6	2e-12	!	5S ribosomal RNA
5S_rRNA	RF00001	Glyma06g43620.6	cm	1	53	89	37	-	3'	3	0.47	0	4.6	2e-12	!	5S ribosomal RNA
5S_rRNA	RF00001	Glyma06g43620.3	cm	1	53	89	37	-	3'	3	0.47	0	4.6	1.9e-12	!	5S ribosomal RNA
tRNA5	-	Glyma06g45200.2	cm	1	72	1770	1829	+	no	1	0.55	0	8.6	9e-14	!	-
tRNA5	-	Glyma06g45200.1	cm	1	72	1472	1531	+	no	1	0.55	0	8.6	7.8e-14	!	-
Cobalamin	RF00174	Glyma06g46540.3	cm	1	191	660	743	+	no	1	0.44	0	6.1	9.7e-14	!	Cobalamin riboswitch
Cobalamin	RF00174	Glyma06g46540.2	cm	1	191	660	743	+	no	1	0.44	0	6.1	8.6e-14	!	Cobalamin riboswitch
Cobalamin	RF00174	Glyma06g46540.1	cm	1	191	672	755	+	no	1	0.44	0	6.1	9.8e-14	!	Cobalamin riboswitch
Cobalamin	RF00174	Glyma06g46710.1	cm	115	191	16	86	+	5'	2	0.52	0	10.4	2.4e-15	!	Cobalamin riboswitch
Cobalamin	RF00174	Glyma06g46710.2	cm	115	191	16	86	+	5'	2	0.52	0	10.4	2.8e-15	!	Cobalamin riboswitch
tRNA5	-	Glyma06g47830.5	cm	1	72	375	449	+	no	1	0.43	0	14.2	8e-16	!	-
tRNA5	-	Glyma06g47830.3	cm	1	72	265	339	+	no	1	0.43	0	14.2	1e-15	!	-
tRNA5	-	Glyma06g47830.4	cm	1	72	440	514	+	no	1	0.43	0	14.2	1.1e-15	!	-
tRNA5	-	Glyma06g47830.1	cm	1	72	230	304	+	no	1	0.43	0	14.2	9.8e-16	!	-
tRNA5	-	Glyma06g47870.1	cm	49	63	1475	1489	+	no	1	0.53	0	7.9	2.4e-13	!	-
5S_rRNA	RF00001	Glyma06g48000.1	cm	1	119	1533	1630	+	no	1	0.41	0	11	3.2e-14	!	5S ribosomal RNA
tRNA5	-	Glyma04g00940.2	cm	24	72	1	59	+	5'	2	0.47	0	11.2	1.6e-14	!	-
tRNA5	-	Glyma04g02021.1	cm	1	72	155	211	+	no	1	0.56	0	11.4	6.2e-15	!	-
5S_rRNA	RF00001	Glyma04g03740.1	cm	25	55	788	818	+	no	1	0.61	0	12.3	1.7e-14	!	5S ribosomal RNA
Cobalamin	RF00174	Glyma04g04310.1	cm	1	65	74	2	-	3'	3	0.47	0	3.1	2.5e-13	!	Cobalamin riboswitch
Cobalamin	RF00174	Glyma04g04630.1	cm	1	191	51	176	+	no	1	0.34	0	9.4	5.7e-15	!	Cobalamin riboswitch
tRNA5	-	Glyma04g04870.3	cm	25	72	1	48	+	5'	2	0.6	0	32.4	1.9e-21	!	-
tRNA5	-	Glyma04g05070.1	cm	1	72	2239	2305	+	no	1	0.4	0	12	8.8e-15	!	-
tRNA5	-	Glyma04g05520.1	cm	1	72	648	701	+	no	1	0.57	0	8.4	9e-14	!	-
tRNA5	-	Glyma04g06120.1	cm	1	72	915	842	-	no	1	0.46	0	9.6	1.2e-13	!	-
tRNA5	-	Glyma04g06930.1	cm	48	64	1347	1331	-	no	1	0.35	0	8.2	1e-13	!	-
tRNA5	-	Glyma04g08460.1	cm	1	72	1627	1699	+	no	1	0.59	0	74.9	8e-35	!	-
Cobalamin	RF00174	Glyma04g09220.1	cm	1	191	6116	6072	-	no	1	0.38	0	4.8	4.6e-13	!	Cobalamin riboswitch
tRNA5	-	Glyma04g09410.2	cm	1	72	552	516	-	no	1	0.59	0	12.6	4e-15	!	-
Cobalamin	RF00174	Glyma04g10375.2	cm	98	150	1207	1253	+	no	1	0.47	0	7.9	1.4e-14	!	Cobalamin riboswitch
5S_rRNA	RF00001	Glyma04g10850.4	cm	27	50	162	186	+	no	1	0.44	0	8.5	1.3e-13	!	5S ribosomal RNA
tRNA5	-	Glyma04g10930.1	cm	1	72	25	110	+	no	1	0.53	0	58.8	9e-30	!	-
tRNA5	-	Glyma04g11160.2	cm	1	72	861	813	-	no	1	0.51	0	13.3	1.9e-15	!	-
tRNA5	-	Glyma04g11160.1	cm	1	72	664	616	-	no	1	0.51	0	13.3	1.5e-15	!	-
tRNA5	-	Glyma04g11160.4	cm	1	72	861	813	-	no	1	0.51	0	13.3	1.8e-15	!	-
tRNA5	-	Glyma04g11160.3	cm	1	72	871	823	-	no	1	0.51	0	13.3	1.8e-15	!	-
tRNA5	-	Glyma04g12645.1	cm	37	72	1728	1694	-	5'	2	0.34	0	6.5	3.1e-13	!	-
Cobalamin	RF00174	Glyma04g12660.1	cm	1	191	1575	1661	+	no	1	0.39	0	7.4	4e-14	!	Cobalamin riboswitch
Cobalamin	RF00174	Glyma04g13124.1	cm	1	191	883	956	+	no	1	0.5	0	6.7	1.9e-14	!	Cobalamin riboswitch
tRNA5	-	Glyma04g13180.2	cm	43	64	261	241	-	no	1	0.67	0	16	1.9e-16	!	-
tRNA5	-	Glyma04g14320.2	cm	9	64	287	338	+	no	1	0.42	0	10.6	1.2e-14	!	-
Cobalamin	RF00174	Glyma04g14770.2	cm	1	61	61	2	-	3'	3	0.33	0	3.5	8.5e-13	!	Cobalamin riboswitch
Cobalamin	RF00174	Glyma04g14770.1	cm	1	61	61	2	-	3'	3	0.33	0	3.5	7.5e-13	!	Cobalamin riboswitch
5S_rRNA	RF00001	Glyma04g14950.1	cm	1	119	168	98	-	no	1	0.41	0	11.8	8.1e-15	!	5S ribosomal RNA
5S_rRNA	RF00001	Glyma04g16100.3	cm	1	119	2471	2357	-	no	1	0.34	0	9.8	8.7e-14	!	5S ribosomal RNA
5S_rRNA	RF00001	Glyma04g16100.2	cm	1	119	2366	2252	-	no	1	0.34	0	9.8	8.3e-14	!	5S ribosomal RNA
5S_rRNA	RF00001	Glyma04g16140.1	cm	1	119	253	348	+	no	1	0.46	0	11.2	1.3e-14	!	5S ribosomal RNA
tRNA5	-	Glyma04g20400.3	cm	1	72	461	406	-	no	1	0.68	0	10.6	1.7e-14	!	-
Cobalamin	RF00174	Glyma04g27220.1	cm	1	64	166	265	+	3'	3	0.35	0.1	3.6	4.4e-14	!	Cobalamin riboswitch
Cobalamin	RF00174	Glyma04g32002.1	cm	1	191	1694	1601	-	no	1	0.41	0	7.4	3.3e-14	!	Cobalamin riboswitch
5S_rRNA	RF00001	Glyma04g32192.1	cm	56	119	20	78	+	5'	2	0.49	0	5.7	1.4e-13	!	5S ribosomal RNA
5S_rRNA	RF00001	Glyma04g32230.1	cm	31	46	471	456	-	no	1	0.62	0	8.3	2.1e-13	!	5S ribosomal RNA
5S_rRNA	RF00001	Glyma04g32230.2	cm	31	46	450	435	-	no	1	0.62	0	8.3	2e-13	!	5S ribosomal RNA
Cobalamin	RF00174	Glyma04g33840.1	cm	1	64	414	485	+	3'	3	0.32	0.1	7.8	4.3e-15	!	Cobalamin riboswitch
tRNA5	-	Glyma04g34600.1	cm	1	72	2372	2285	-	no	1	0.4	0	13.4	3.4e-15	!	-
tRNA5	-	Glyma04g35100.4	cm	1	72	4565	4493	-	no	1	0.42	0	17.5	3.5e-16	!	-
tRNA5	-	Glyma04g35100.3	cm	1	72	4565	4493	-	no	1	0.42	0	17.5	3.7e-16	!	-
Cobalamin	RF00174	Glyma04g35801.1	cm	131	191	232	170	-	5'	2	0.44	0	6.5	6.1e-15	!	Cobalamin riboswitch
tRNA5	-	Glyma04g36440.2	cm	1	60	2471	2530	+	3'	3	0.5	0	11.2	1.5e-14	!	-
Cobalamin	RF00174	Glyma04g37900.2	cm	69	80	72	83	+	no	1	1	0.2	5.7	4e-14	!	Cobalamin riboswitch
Cobalamin	RF00174	Glyma04g37990.2	cm	1	52	51	1	-	3'	3	0.41	0	5.1	1.4e-13	!	Cobalamin riboswitch
tRNA5	-	Glyma04g38240.1	cm	1	72	659	591	-	no	1	0.64	0.4	11.6	6.4e-15	!	-
tRNA5	-	Glyma04g38590.1	cm	1	72	1299	1389	+	no	1	0.45	0	10.9	2.3e-14	!	-
5S_rRNA	RF00001	Glyma04g38850.1	cm	1	43	63	18	-	3'	3	0.46	0	6.6	3.3e-13	!	5S ribosomal RNA
tRNA5	-	Glyma04g39170.1	cm	1	72	1778	1856	+	no	1	0.49	0	8.5	9.6e-14	!	-
Cobalamin	RF00174	Glyma04g39970.1	cm	1	191	48	144	+	no	1	0.48	0	5.9	3.5e-14	!	Cobalamin riboswitch
5S_rRNA	RF00001	Glyma04g41000.2	cm	1	30	38	9	-	3'	3	0.43	0	4.2	4.3e-12	!	5S ribosomal RNA
5S_rRNA	RF00001	Glyma04g41000.1	cm	1	30	38	9	-	3'	3	0.43	0	4.2	2.8e-12	!	5S ribosomal RNA
Cobalamin	RF00174	Glyma04g42000.1	cm	1	191	2601	2674	+	no	1	0.5	0	6.8	7e-14	!	Cobalamin riboswitch
5S_rRNA	RF00001	Glyma04g42030.1	cm	19	59	739	781	+	no	1	0.21	0.1	7.6	1.1e-13	!	5S ribosomal RNA
Cobalamin	RF00174	Glyma04g43440.2	cm	1	61	105	33	-	3'	3	0.42	0	1.7	2.9e-12	!	Cobalamin riboswitch
Cobalamin	RF00174	Glyma04g43450.1	cm	110	135	356	376	+	no	1	0.52	0	6	4.1e-14	!	Cobalamin riboswitch
Cobalamin	RF00174	Glyma0313s50.1	cm	1	54	70	18	-	3'	3	0.42	0.1	3.8	8.7e-14	!	Cobalamin riboswitch
tRNA5	-	Glyma17g00511.1	cm	1	72	78	5	-	no	1	0.57	0	65.6	3.2e-32	!	-
Cobalamin	RF00174	Glyma17g00770.3	cm	1	64	133	4	-	3'	3	0.35	1	-0.6	6.4e-12	!	Cobalamin riboswitch
tRNA5	-	Glyma17g00807.1	cm	1	72	48	156	+	no	1	0.43	0	15.6	5.5e-16	!	-
5S_rRNA	RF00001	Glyma17g01601.1	cm	25	54	1276	1305	+	no	1	0.6	0	6.5	5.5e-13	!	5S ribosomal RNA
5S_rRNA	RF00001	Glyma17g01601.2	cm	25	54	1276	1305	+	no	1	0.6	0	6.5	5.6e-13	!	5S ribosomal RNA
Cobalamin	RF00174	Glyma17g01765.1	cm	1	191	213	303	+	no	1	0.4	0	7	6e-15	!	Cobalamin riboswitch
Cobalamin	RF00174	Glyma17g01788.1	cm	160	191	72	103	+	5'	2	0.5	0	2.8	1.1e-13	!	Cobalamin riboswitch
tRNA5	-	Glyma17g01940.3	cm	1	72	1566	1518	-	no	1	0.63	0	8.3	1.7e-13	!	-
tRNA5	-	Glyma17g01940.4	cm	1	72	1566	1518	-	no	1	0.63	0	8.3	1.8e-13	!	-
tRNA5	-	Glyma17g02250.1	cm	1	72	924	853	-	no	1	0.56	0	68	5.2e-33	!	-
Cobalamin	RF00174	Glyma17g03310.1	cm	1	191	213	120	-	no	1	0.51	0	6.2	6.7e-14	!	Cobalamin riboswitch
Cobalamin	RF00174	Glyma17g03390.2	cm	1	191	591	437	-	no	1	0.66	0.6	6.3	6.4e-14	!	Cobalamin riboswitch
tRNA5	-	Glyma17g04800.1	cm	1	72	2010	1940	-	no	1	0.58	0	66.9	2.7e-32	!	-
5S_rRNA	RF00001	Glyma17g04890.1	cm	1	119	5798	5680	-	no	1	0.39	0	14.8	1.1e-14	!	5S ribosomal RNA
Cobalamin	RF00174	Glyma17g05160.1	cm	1	191	413	492	+	no	1	0.54	0	7.3	2.1e-14	!	Cobalamin riboswitch
tRNA5	-	Glyma17g05420.1	cm	1	72	98	179	+	no	1	0.59	0	37.7	4.5e-23	!	-
Cobalamin	RF00174	Glyma17g05570.1	cm	1	67	241	134	-	3'	3	0.52	0.1	3.7	1.9e-13	!	Cobalamin riboswitch
5S_rRNA	RF00001	Glyma17g06070.1	cm	1	119	697	600	-	no	1	0.46	0	9.4	1.3e-13	!	5S ribosomal RNA
tRNA5	-	Glyma17g07390.1	cm	1	72	446	376	-	no	1	0.54	0	13.1	1.5e-15	!	-
tRNA5	-	Glyma17g08900.1	cm	1	72	929	993	+	no	1	0.32	0	11.8	4e-15	!	-
tRNA5	-	Glyma17g09020.1	cm	50	62	786	774	-	no	1	0.38	0	7	2.9e-13	!	-
tRNA5	-	Glyma17g09020.3	cm	50	62	780	768	-	no	1	0.38	0	7	4.5e-13	!	-
Cobalamin	RF00174	Glyma17g09761.1	cm	1	64	93	39	-	3'	3	0.38	0	4.5	2.2e-14	!	Cobalamin riboswitch
tRNA5	-	Glyma17g09900.1	cm	1	72	904	845	-	no	1	0.5	0	9.2	2.7e-14	!	-
tRNA5	-	Glyma17g09951.1	cm	1	72	596	650	+	no	1	0.47	0	8.7	2.9e-14	!	-
Cobalamin	RF00174	Glyma17g10360.1	cm	1	191	1447	1603	+	no	1	0.42	0	16.8	6.1e-17	!	Cobalamin riboswitch
tRNA5	-	Glyma17g12740.2	cm	1	72	1872	1791	-	no	1	0.48	0	13	4.5e-15	!	-
tRNA5	-	Glyma17g12740.1	cm	1	72	2084	2003	-	no	1	0.48	0	13	4.9e-15	!	-
tRNA5	-	Glyma17g13170.1	cm	1	72	291	228	-	no	1	0.55	0	10.8	6.4e-15	!	-
tRNA5	-	Glyma17g13180.1	cm	1	72	546	609	+	no	1	0.55	0	10.8	1.8e-14	!	-
5S_rRNA	RF00001	Glyma17g13460.2	cm	25	55	461	431	-	no	1	0.29	0	6.9	3.1e-13	!	5S ribosomal RNA
tRNA5	-	Glyma17g13700.2	cm	48	64	810	826	+	no	1	0.53	0	8.3	1.9e-13	!	-
Cobalamin	RF00174	Glyma17g14431.2	cm	1	191	1637	1775	+	no	1	0.41	0	7.6	3.7e-14	!	Cobalamin riboswitch
Cobalamin	RF00174	Glyma17g14431.1	cm	1	191	1637	1775	+	no	1	0.41	0	7.6	4.8e-14	!	Cobalamin riboswitch
tRNA5	-	Glyma17g18400.1	cm	43	64	1202	1182	-	no	1	0.33	0	7.6	1.7e-13	!	-
5S_rRNA	RF00001	Glyma17g24458.2	cm	1	119	2550	2640	+	no	1	0.45	0	9.2	1.5e-13	!	5S ribosomal RNA
5S_rRNA	RF00001	Glyma17g24458.1	cm	1	119	2689	2779	+	no	1	0.45	0	9.2	1.6e-13	!	5S ribosomal RNA
tRNA5	-	Glyma17g30750.1	cm	1	72	602	677	+	no	1	0.49	0	12.1	6.2e-15	!	-
tRNA5	-	Glyma17g30750.3	cm	1	72	602	677	+	no	1	0.49	0	12.1	6e-15	!	-
Cobalamin	RF00174	Glyma17g31011.1	cm	131	191	394	335	-	5'	2	0.42	0	4.8	2.8e-14	!	Cobalamin riboswitch
tRNA5	-	Glyma17g33040.1	cm	1	72	1906	1978	+	no	1	0.41	0	14	1.7e-15	!	-
5S_rRNA	RF00001	Glyma17g33585.1	cm	76	101	395	370	-	no	1	0.54	0	8.1	4.4e-13	!	5S ribosomal RNA
tRNA5	-	Glyma17g34520.2	cm	1	72	626	712	+	no	1	0.56	0	11.6	8.4e-15	!	-
Cobalamin	RF00174	Glyma17g34660.2	cm	1	63	65	1	-	3'	3	0.37	4.4	1.7	9.3e-13	!	Cobalamin riboswitch
Cobalamin	RF00174	Glyma17g34660.3	cm	1	53	51	1	-	3'	3	0.35	0	2.3	6e-13	!	Cobalamin riboswitch
5S_rRNA	RF00001	Glyma17g34690.1	cm	76	102	829	855	+	no	1	0.56	0	8.9	2.1e-13	!	5S ribosomal RNA
5S_rRNA	RF00001	Glyma17g34690.2	cm	76	102	829	855	+	no	1	0.56	0	8.9	2e-13	!	5S ribosomal RNA
Cobalamin	RF00174	Glyma17g35220.3	cm	141	191	23	123	+	5'	2	0.46	0	2.8	7.7e-13	!	Cobalamin riboswitch
tRNA5	-	Glyma17g35396.1	cm	1	72	17	68	+	no	1	0.52	0	18.2	2.2e-17	!	-
tRNA5	-	Glyma17g35671.1	cm	1	72	1298	1239	-	no	1	0.4	0	8.3	7e-14	!	-
tRNA5	-	Glyma17g35681.1	cm	1	72	117	46	-	no	1	0.53	0	10.3	1.1e-14	!	-
tRNA5	-	Glyma17g36190.1	cm	1	72	406	338	-	no	1	0.61	0	19.5	1.7e-17	!	-
5S_rRNA	RF00001	Glyma17g36721.1	cm	1	119	676	746	+	no	1	0.49	0	10.1	3e-14	!	5S ribosomal RNA
tRNA5	-	Glyma17g36910.1	cm	51	61	1323	1333	+	no	1	0.55	0	7.8	2.9e-13	!	-
5S_rRNA	RF00001	Glyma17g38250.1	cm	76	101	327	302	-	no	1	0.54	0	8.1	4.9e-13	!	5S ribosomal RNA
Cobalamin	RF00174	Glyma08g00410.1	cm	1	191	1782	1704	-	no	1	0.44	0	8.4	1.6e-14	!	Cobalamin riboswitch
Cobalamin	RF00174	Glyma08g00895.1	cm	1	191	1122	1034	-	no	1	0.43	0	8.3	7.7e-15	!	Cobalamin riboswitch
5S_rRNA	RF00001	Glyma08g00970.1	cm	1	119	227	152	-	no	1	0.42	0	8.8	8.6e-14	!	5S ribosomal RNA
Cobalamin	RF00174	Glyma08g01820.1	cm	110	135	340	315	-	no	1	0.69	0	5.2	1.1e-13	!	Cobalamin riboswitch
Cobalamin	RF00174	Glyma08g01820.2	cm	110	135	340	315	-	no	1	0.69	0	5.2	9.4e-14	!	Cobalamin riboswitch
5S_rRNA	RF00001	Glyma08g03120.1	cm	32	45	154	167	+	no	1	0.43	0	6.8	4.4e-13	!	5S ribosomal RNA
Cobalamin	RF00174	Glyma08g03610.1	cm	1	191	823	753	-	no	1	0.38	0	5.7	6.8e-14	!	Cobalamin riboswitch
5S_rRNA	RF00001	Glyma08g03921.1	cm	71	119	1	50	+	5'	2	0.44	0	8.1	8.7e-14	!	5S ribosomal RNA
5S_rRNA	RF00001	Glyma08g04500.2	cm	1	119	550	668	+	no	1	0.45	0	11.7	1.6e-14	!	5S ribosomal RNA
5S_rRNA	RF00001	Glyma08g04500.3	cm	1	119	572	690	+	no	1	0.45	0	11.7	1.7e-14	!	5S ribosomal RNA
5S_rRNA	RF00001	Glyma08g04500.4	cm	1	119	572	690	+	no	1	0.45	0	11.7	1.6e-14	!	5S ribosomal RNA
5S_rRNA	RF00001	Glyma08g04500.5	cm	1	119	700	818	+	no	1	0.43	0	10.8	2.9e-14	!	5S ribosomal RNA
tRNA5	-	Glyma08g05530.1	cm	44	64	1516	1496	-	no	1	0.43	0	7.3	1.8e-13	!	-
5S_rRNA	RF00001	Glyma08g06040.2	cm	67	108	3287	3328	+	no	1	0.43	0	7.2	7e-13	!	5S ribosomal RNA
Cobalamin	RF00174	Glyma08g06376.1	cm	1	74	96	11	-	3'	3	0.47	0.1	3.2	5.1e-13	!	Cobalamin riboswitch
5S_rRNA	RF00001	Glyma08g06460.1	cm	1	119	3294	3386	+	no	1	0.44	0	16.9	2e-15	!	5S ribosomal RNA
tRNA5	-	Glyma08g06481.1	cm	1	72	1231	1158	-	no	1	0.49	0	65.1	6.7e-32	!	-
tRNA5	-	Glyma08g06481.2	cm	1	72	1308	1235	-	no	1	0.49	0	65.1	7.1e-32	!	-
tRNA5	-	Glyma08g06610.2	cm	49	63	613	627	+	no	1	0.6	0	7.6	2.2e-13	!	-
tRNA5	-	Glyma08g06610.1	cm	49	63	613	627	+	no	1	0.6	0	7.6	2.2e-13	!	-
tRNA5	-	Glyma08g06610.3	cm	49	63	613	627	+	no	1	0.6	0	7.6	2.3e-13	!	-
Cobalamin	RF00174	Glyma08g06810.1	cm	113	133	1676	1658	-	no	1	0.58	0	5	1.3e-13	!	Cobalamin riboswitch
5S_rRNA	RF00001	Glyma08g06860.1	cm	1	119	2156	2076	-	no	1	0.41	0	9.1	1.5e-13	!	5S ribosomal RNA
Cobalamin	RF00174	Glyma08g07240.1	cm	1	59	1294	1349	+	3'	3	0.32	0	5.2	7.7e-14	!	Cobalamin riboswitch
Cobalamin	RF00174	Glyma08g07240.2	cm	1	59	3021	3076	+	3'	3	0.32	0	5.2	1.7e-13	!	Cobalamin riboswitch
5S_rRNA	RF00001	Glyma08g08030.2	cm	78	99	131	110	-	no	1	0.45	0	6.1	1.1e-13	!	5S ribosomal RNA
tRNA5	-	Glyma08g08885.3	cm	1	23	25	3	-	3'	3	0.52	0	7	2.1e-13	!	-
Cobalamin	RF00174	Glyma08g09500.1	cm	1	61	107	24	-	3'	3	0.33	0.5	1.1	1e-12	!	Cobalamin riboswitch
Cobalamin	RF00174	Glyma08g11330.1	cm	1	63	87	8	-	3'	3	0.32	0.2	3.1	4.8e-13	!	Cobalamin riboswitch
tRNA5	-	Glyma08g11640.1	cm	1	72	158	77	-	no	1	0.57	0	39.2	1.9e-23	!	-
tRNA5	-	Glyma08g11950.1	cm	1	72	293	222	-	no	1	0.53	0	68.6	6.4e-33	!	-
Cobalamin	RF00174	Glyma08g12940.1	cm	1	191	101	190	+	no	1	0.48	0	8.4	1.9e-14	!	Cobalamin riboswitch
Cobalamin	RF00174	Glyma08g12940.2	cm	1	191	101	190	+	no	1	0.48	0	8.4	1.9e-14	!	Cobalamin riboswitch
Cobalamin	RF00174	Glyma08g13580.1	cm	1	191	2534	2599	+	no	1	0.41	0	6.7	6.7e-14	!	Cobalamin riboswitch
tRNA5	-	Glyma08g14441.4	cm	1	72	248	177	-	no	1	0.53	0	31.3	8.9e-21	!	-
tRNA5	-	Glyma08g14441.5	cm	1	72	248	177	-	no	1	0.53	0	31.3	7.4e-21	!	-
tRNA5	-	Glyma08g14441.3	cm	1	72	248	177	-	no	1	0.53	0	31.3	6.6e-21	!	-
tRNA5	-	Glyma08g14441.2	cm	1	72	248	177	-	no	1	0.53	0	31.3	9.2e-21	!	-
tRNA5	-	Glyma08g14441.1	cm	1	72	248	177	-	no	1	0.53	0	31.3	6.2e-21	!	-
tRNA5	-	Glyma08g14450.3	cm	1	38	977	1016	+	3'	3	0.35	0	4.5	8.3e-13	!	-
tRNA5	-	Glyma08g14450.4	cm	1	38	1020	1059	+	3'	3	0.35	0	4.5	8.6e-13	!	-
Cobalamin	RF00174	Glyma08g14550.1	cm	1	191	639	556	-	no	1	0.58	0	7.9	8.8e-15	!	Cobalamin riboswitch
tRNA5	-	Glyma08g14990.2	cm	50	62	2225	2213	-	no	1	0.38	0	7	4.1e-13	!	-
Cobalamin	RF00174	Glyma08g15805.4	cm	1	69	92	6	-	3'	3	0.43	2.9	3.3	3.3e-13	!	Cobalamin riboswitch
Cobalamin	RF00174	Glyma08g15805.3	cm	1	69	89	3	-	3'	3	0.43	2.9	3.3	2.6e-13	!	Cobalamin riboswitch
Cobalamin	RF00174	Glyma08g15805.2	cm	1	69	89	3	-	3'	3	0.43	2.9	3.3	3.3e-13	!	Cobalamin riboswitch
Cobalamin	RF00174	Glyma08g15805.1	cm	1	69	89	3	-	3'	3	0.43	2.9	3.3	2.6e-13	!	Cobalamin riboswitch
tRNA5	-	Glyma08g16640.1	cm	1	41	698	740	+	3'	3	0.28	0	6.9	9.8e-14	!	-
Cobalamin	RF00174	Glyma08g17140.1	cm	1	191	1221	1045	-	no	1	0.46	0	13.5	2.6e-16	!	Cobalamin riboswitch
5S_rRNA	RF00001	Glyma08g17170.1	cm	1	119	201	315	+	no	1	0.42	0	15	8.7e-15	!	5S ribosomal RNA
tRNA5	-	Glyma08g18033.1	cm	10	24	299	315	+	no	1	0.53	0	7.3	1.4e-13	!	-
tRNA5	-	Glyma08g18360.1	cm	1	72	1154	1232	+	no	1	0.44	0	11	1.6e-14	!	-
Cobalamin	RF00174	Glyma08g19140.2	cm	1	191	1004	909	-	no	1	0.43	0	10.7	4.1e-15	!	Cobalamin riboswitch
5S_rRNA	RF00001	Glyma08g19960.1	cm	1	119	2264	2403	+	no	1	0.39	0	10.9	7.2e-14	!	5S ribosomal RNA
tRNA5	-	Glyma08g20140.1	cm	1	72	470	543	+	no	1	0.59	0	71.5	1.5e-33	!	-
tRNA5	-	Glyma08g20520.2	cm	1	72	2106	2033	-	no	1	0.45	0	10.1	3e-14	!	-
Cobalamin	RF00174	Glyma08g20720.1	cm	1	61	689	748	+	3'	3	0.35	0.1	7	1.1e-14	!	Cobalamin riboswitch
Cobalamin	RF00174	Glyma08g21490.1	cm	1	191	2040	2145	+	no	1	0.44	0	8.7	1.4e-14	!	Cobalamin riboswitch
Cobalamin	RF00174	Glyma08g22480.1	cm	1	60	61	1	-	3'	3	0.31	0	7.1	1.8e-14	!	Cobalamin riboswitch
tRNA5	-	Glyma08g23150.1	cm	10	24	672	658	-	no	1	0.53	0	7	4e-13	!	-
Cobalamin	RF00174	Glyma08g23400.1	cm	1	63	1577	1651	+	3'	3	0.33	0.2	3.6	2.7e-13	!	Cobalamin riboswitch
5S_rRNA	RF00001	Glyma08g23853.1	cm	1	119	707	799	+	no	1	0.47	0	10.6	3e-14	!	5S ribosomal RNA
Cobalamin	RF00174	Glyma08g23970.1	cm	128	191	10	101	+	5'	2	0.49	0.1	5.5	7.9e-14	!	Cobalamin riboswitch
Cobalamin	RF00174	Glyma08g23970.2	cm	128	191	10	101	+	5'	2	0.49	0.1	5.5	7.6e-14	!	Cobalamin riboswitch
Cobalamin	RF00174	Glyma08g23970.3	cm	128	191	10	101	+	5'	2	0.49	0.1	5.5	7.6e-14	!	Cobalamin riboswitch
Cobalamin	RF00174	Glyma08g24400.2	cm	1	191	365	475	+	no	1	0.4	0	10	6.6e-15	!	Cobalamin riboswitch
Cobalamin	RF00174	Glyma08g24400.3	cm	1	191	334	444	+	no	1	0.4	0	10	6.6e-15	!	Cobalamin riboswitch
Cobalamin	RF00174	Glyma08g24875.2	cm	1	191	988	872	-	no	1	0.5	0	8.4	1.5e-14	!	Cobalamin riboswitch
Cobalamin	RF00174	Glyma08g24875.1	cm	1	191	984	868	-	no	1	0.5	0	8.4	1.5e-14	!	Cobalamin riboswitch
tRNA5	-	Glyma08g25030.1	cm	1	72	1879	1938	+	no	1	0.43	0	8.8	9e-14	!	-
Cobalamin	RF00174	Glyma08g26400.2	cm	1	64	1168	1233	+	3'	3	0.27	0.1	5	8.1e-14	!	Cobalamin riboswitch
Cobalamin	RF00174	Glyma08g27120.1	cm	1	191	533	492	-	no	1	0.43	0	4.9	8.7e-14	!	Cobalamin riboswitch
5S_rRNA	RF00001	Glyma08g27191.1	cm	1	119	851	759	-	no	1	0.53	0	10	1.2e-13	!	5S ribosomal RNA
tRNA5	-	Glyma08g28400.1	cm	52	72	1	21	+	5'	2	0.48	0	9.3	6.2e-14	!	-
tRNA5	-	Glyma08g31890.1	cm	1	72	1941	1890	-	no	1	0.48	0	10.8	2.5e-14	!	-
5S_rRNA	RF00001	Glyma08g36600.2	cm	1	119	1031	913	-	no	1	0.45	0	15.9	1.8e-15	!	5S ribosomal RNA
tRNA5	-	Glyma08g37330.1	cm	43	72	33	60	+	5'	2	0.39	0	6.2	1.8e-13	!	-
tRNA5	-	Glyma08g38301.1	cm	1	72	4252	4319	+	no	1	0.47	0	11.2	2.7e-14	!	-
Cobalamin	RF00174	Glyma08g38820.1	cm	1	69	85	5	-	3'	3	0.42	4.7	-2.4	7.8e-12	!	Cobalamin riboswitch
Cobalamin	RF00174	Glyma08g39020.1	cm	52	80	401	371	-	no	1	0.71	0	8.6	1.3e-14	!	Cobalamin riboswitch
tRNA5	-	Glyma08g39660.1	cm	1	72	1541	1495	-	no	1	0.6	0	9	7.1e-14	!	-
tRNA5	-	Glyma08g40210.1	cm	47	64	241	224	-	no	1	0.56	0	7	3.4e-13	!	-
Cobalamin	RF00174	Glyma08g40490.1	cm	1	25	26	2	-	3'	3	0.48	0.1	-3	2.6e-11	!	Cobalamin riboswitch
Cobalamin	RF00174	Glyma08g40810.1	cm	1	191	114	18	-	no	1	0.33	0.2	11.7	2.2e-15	!	Cobalamin riboswitch
5S_rRNA	RF00001	Glyma08g41450.1	cm	77	100	84	61	-	no	1	0.5	0	6.5	4e-13	!	5S ribosomal RNA
5S_rRNA	RF00001	Glyma08g41765.1	cm	25	52	490	517	+	no	1	0.68	0	6	2e-13	!	5S ribosomal RNA
Cobalamin	RF00174	Glyma08g42640.1	cm	1	191	678	598	-	no	1	0.4	0	4.6	1.7e-13	!	Cobalamin riboswitch
tRNA5	-	Glyma08g43282.2	cm	1	72	749	796	+	no	1	0.31	0	13.8	7e-16	!	-
tRNA5	-	Glyma08g43282.1	cm	1	72	992	1039	+	no	1	0.31	0	13.8	9.1e-16	!	-
5S_rRNA	RF00001	Glyma08g43640.2	cm	16	63	890	843	-	no	1	0.4	0	7.7	2.8e-13	!	5S ribosomal RNA
5S_rRNA	RF00001	Glyma08g43640.1	cm	16	63	1384	1337	-	no	1	0.4	0	7.7	3.4e-13	!	5S ribosomal RNA
Cobalamin	RF00174	Glyma08g44520.1	cm	1	66	2960	3025	+	3'	3	0.33	0	8.3	1.9e-14	!	Cobalamin riboswitch
5S_rRNA	RF00001	Glyma08g44620.1	cm	1	119	2929	2903	-	no	1	0.37	0	7.8	4.2e-13	!	5S ribosomal RNA
tRNA5	-	Glyma08g44630.1	cm	1	72	873	825	-	no	1	0.49	0	9.3	9.4e-14	!	-
tRNA5	-	Glyma08g45800.1	cm	1	72	2573	2503	-	no	1	0.48	0	51.6	2.4e-27	!	-
Cobalamin	RF00174	Glyma08g46000.3	cm	1	191	112	206	+	no	1	0.46	0	10	1.7e-15	!	Cobalamin riboswitch
tRNA5	-	Glyma08g46020.1	cm	44	64	598	618	+	no	1	0.67	0	7.3	2.3e-13	!	-
Cobalamin	RF00174	Glyma08g46850.1	cm	1	59	857	921	+	3'	3	0.43	0	2.4	3.4e-13	!	Cobalamin riboswitch
5S_rRNA	RF00001	Glyma08g47630.1	cm	71	104	1084	1051	-	no	1	0.41	0	10.9	3.7e-14	!	5S ribosomal RNA
Cobalamin	RF00174	Glyma13g00840.1	cm	1	191	1770	1851	+	no	1	0.51	0	8.6	1.9e-14	!	Cobalamin riboswitch
Cobalamin	RF00174	Glyma13g01220.1	cm	1	191	862	974	+	no	1	0.46	0	6.3	5.2e-14	!	Cobalamin riboswitch
tRNA5	-	Glyma13g01270.1	cm	1	72	467	397	-	no	1	0.54	0	13.1	1.6e-15	!	-
Cobalamin	RF00174	Glyma13g01550.2	cm	1	191	323	213	-	no	1	0.42	0	4.8	4.8e-14	!	Cobalamin riboswitch
Cobalamin	RF00174	Glyma13g01550.1	cm	1	191	382	272	-	no	1	0.42	0	4.8	6.6e-14	!	Cobalamin riboswitch
5S_rRNA	RF00001	Glyma13g01610.1	cm	1	119	134	252	+	no	1	0.39	0	16.6	6.3e-16	!	5S ribosomal RNA
tRNA5	-	Glyma13g02510.1	cm	1	72	2443	2493	+	no	1	0.57	0	9.6	5.7e-14	!	-
Cobalamin	RF00174	Glyma13g02910.1	cm	1	191	465	303	-	no	1	0.42	0	7.7	2.4e-14	!	Cobalamin riboswitch
5S_rRNA	RF00001	Glyma13g03324.1	cm	1	119	623	754	+	no	1	0.4	0	14.4	4.1e-15	!	5S ribosomal RNA
5S_rRNA	RF00001	Glyma13g03820.1	cm	1	119	743	849	+	no	1	0.47	0	9.8	4.7e-14	!	5S ribosomal RNA
Cobalamin	RF00174	Glyma13g04520.1	cm	1	64	83	20	-	3'	3	0.42	0.2	3	2.1e-13	!	Cobalamin riboswitch
tRNA5	-	Glyma13g04550.1	cm	1	72	138	72	-	no	1	0.49	0	8.8	2.2e-14	!	-
Cobalamin	RF00174	Glyma13g04580.2	cm	1	54	267	320	+	3'	3	0.48	0	3.4	6.4e-14	!	Cobalamin riboswitch
5S_rRNA	RF00001	Glyma13g04651.1	cm	1	119	2301	2402	+	no	1	0.28	1.4	10.9	4.3e-14	!	5S ribosomal RNA
tRNA5	-	Glyma13g04670.1	cm	1	72	537	470	-	no	1	0.44	0	8	1.2e-13	!	-
Cobalamin	RF00174	Glyma13g04800.1	cm	113	133	893	910	+	no	1	0.67	0	4.9	7.6e-14	!	Cobalamin riboswitch
5S_rRNA	RF00001	Glyma13g04850.2	cm	1	119	457	560	+	no	1	0.39	0	11.3	2.8e-14	!	5S ribosomal RNA
Cobalamin	RF00174	Glyma13g04871.1	cm	1	60	122	64	-	3'	3	0.49	0	5.5	9.1e-14	!	Cobalamin riboswitch
Cobalamin	RF00174	Glyma13g04871.2	cm	1	60	122	64	-	3'	3	0.49	0	5.5	8.6e-14	!	Cobalamin riboswitch
tRNA5	-	Glyma13g04895.1	cm	1	72	603	664	+	no	1	0.34	0	8.2	4.9e-14	!	-
tRNA5	-	Glyma13g05370.1	cm	1	72	861	793	-	no	1	0.29	0	10.8	1.2e-14	!	-
tRNA5	-	Glyma13g05550.2	cm	5	67	888	936	+	no	1	0.53	0	9.8	4e-14	!	-
5S_rRNA	RF00001	Glyma13g05940.5	cm	1	119	1154	1274	+	no	1	0.31	1.8	8	1.9e-13	!	5S ribosomal RNA
Cobalamin	RF00174	Glyma13g09890.1	cm	1	81	120	4	-	3'	3	0.35	0	3.8	1.1e-13	!	Cobalamin riboswitch
tRNA5	-	Glyma13g10450.2	cm	1	72	565	504	-	no	1	0.55	0	13.9	2.5e-15	!	-
tRNA5	-	Glyma13g10450.4	cm	1	72	565	504	-	no	1	0.55	0	13.9	2.3e-15	!	-
tRNA5	-	Glyma13g10450.1	cm	1	72	565	504	-	no	1	0.55	0	13.9	2.3e-15	!	-
tRNA5	-	Glyma13g10450.3	cm	1	72	565	504	-	no	1	0.55	0	13.9	2.4e-15	!	-
tRNA5	-	Glyma13g11505.1	cm	1	20	895	914	+	3'	3	0.4	0	6.6	1.6e-13	!	-
tRNA5	-	Glyma13g11810.1	cm	51	61	3599	3589	-	no	1	0.55	0	7.8	2.6e-13	!	-
Cobalamin	RF00174	Glyma13g11820.2	cm	1	191	540	463	-	no	1	0.5	0	7.7	5.6e-15	!	Cobalamin riboswitch
Cobalamin	RF00174	Glyma13g11860.1	cm	1	191	282	415	+	no	1	0.64	0.1	12.6	2.3e-16	!	Cobalamin riboswitch
Cobalamin	RF00174	Glyma13g11870.1	cm	1	191	282	415	+	no	1	0.64	0.1	12.6	2.1e-16	!	Cobalamin riboswitch
Cobalamin	RF00174	Glyma13g11895.1	cm	1	191	2133	2266	+	no	1	0.64	0.1	12.6	8e-16	!	Cobalamin riboswitch
Cobalamin	RF00174	Glyma13g11950.1	cm	1	191	282	415	+	no	1	0.64	0.1	12.6	2e-16	!	Cobalamin riboswitch
Cobalamin	RF00174	Glyma13g11961.1	cm	1	191	674	807	+	no	1	0.64	0.1	12.6	2.9e-16	!	Cobalamin riboswitch
Cobalamin	RF00174	Glyma13g11973.1	cm	1	191	186	263	+	no	1	0.5	0	7.7	5e-15	!	Cobalamin riboswitch
Cobalamin	RF00174	Glyma13g11975.1	cm	1	191	270	347	+	no	1	0.5	0	7.7	5.5e-15	!	Cobalamin riboswitch
Cobalamin	RF00174	Glyma13g11977.1	cm	1	191	270	347	+	no	1	0.5	0	7.7	5.5e-15	!	Cobalamin riboswitch
Cobalamin	RF00174	Glyma13g11980.1	cm	1	191	58087	58010	-	no	1	0.5	0	7.7	5.5e-13	!	Cobalamin riboswitch
Cobalamin	RF00174	Glyma13g11991.1	cm	1	191	270	347	+	no	1	0.5	0	7.7	4.4e-15	!	Cobalamin riboswitch
Cobalamin	RF00174	Glyma13g11992.1	cm	1	191	270	347	+	no	1	0.5	0	7.7	5.6e-15	!	Cobalamin riboswitch
Cobalamin	RF00174	Glyma13g11996.1	cm	1	191	270	347	+	no	1	0.5	0	7.7	5.2e-15	!	Cobalamin riboswitch
Cobalamin	RF00174	Glyma13g11998.1	cm	1	191	270	347	+	no	1	0.5	0	7.7	8.2e-15	!	Cobalamin riboswitch
tRNA5	-	Glyma13g12000.1	cm	51	61	3754	3744	-	no	1	0.55	0	7.8	1.4e-12	!	-
Cobalamin	RF00174	Glyma13g12001.1	cm	1	191	270	347	+	no	1	0.5	0	7.7	5.5e-15	!	Cobalamin riboswitch
Cobalamin	RF00174	Glyma13g12002.1	cm	1	191	270	347	+	no	1	0.5	0	7.7	5.4e-15	!	Cobalamin riboswitch
Cobalamin	RF00174	Glyma13g12025.1	cm	1	191	171	248	+	no	1	0.5	0	7.7	4.6e-15	!	Cobalamin riboswitch
Cobalamin	RF00174	Glyma13g12029.1	cm	1	191	270	347	+	no	1	0.5	0	7.7	8.5e-15	!	Cobalamin riboswitch
Cobalamin	RF00174	Glyma13g12033.1	cm	48	168	223	288	+	no	1	0.59	0	12.4	3.9e-16	!	Cobalamin riboswitch
tRNA5	-	Glyma13g12039.1	cm	51	61	1025	1015	-	no	1	0.55	0	7.8	8.1e-14	!	-
Cobalamin	RF00174	Glyma13g12059.1	cm	1	191	355	484	+	no	1	0.54	0	11	1e-15	!	Cobalamin riboswitch
Cobalamin	RF00174	Glyma13g12070.3	cm	1	191	741	664	-	no	1	0.5	0	7.7	8.8e-15	!	Cobalamin riboswitch
Cobalamin	RF00174	Glyma13g12077.1	cm	1	191	441	518	+	no	1	0.5	0	7.7	1.1e-14	!	Cobalamin riboswitch
Cobalamin	RF00174	Glyma13g12080.1	cm	1	74	281	355	+	3'	3	0.59	0	6	1.1e-14	!	Cobalamin riboswitch
tRNA5	-	Glyma13g12201.1	cm	51	61	1400	1390	-	no	1	0.55	0	7.8	2.6e-13	!	-
Cobalamin	RF00174	Glyma13g12210.1	cm	1	191	1013	936	-	no	1	0.5	0	7.7	9.9e-15	!	Cobalamin riboswitch
5S_rRNA	RF00001	Glyma13g16970.1	cm	1	119	460	363	-	no	1	0.68	0.2	11.7	3e-14	!	5S ribosomal RNA
tRNA5	-	Glyma13g17710.1	cm	1	72	1956	1886	-	no	1	0.59	0	67.3	1.8e-32	!	-
Cobalamin	RF00174	Glyma13g18220.2	cm	1	64	1519	1596	+	3'	3	0.45	0	4.1	2e-13	!	Cobalamin riboswitch
tRNA5	-	Glyma13g19195.1	cm	1	72	1382	1450	+	no	1	0.42	0	10.9	1.7e-14	!	-
tRNA5	-	Glyma13g19760.1	cm	52	72	743	723	-	5'	2	0.38	0	7.8	5.4e-14	!	-
Cobalamin	RF00174	Glyma13g20382.1	cm	85	191	1900	1830	-	5'	2	0.51	0	7.1	3e-14	!	Cobalamin riboswitch
Cobalamin	RF00174	Glyma13g20382.2	cm	85	191	1879	1809	-	5'	2	0.51	0	7.1	2.9e-14	!	Cobalamin riboswitch
tRNA5	-	Glyma13g20410.1	cm	1	38	38	1	-	3'	3	0.66	0	9.7	2.3e-14	!	-
tRNA5	-	Glyma13g20571.1	cm	1	72	1931	1985	+	no	1	0.4	0	11.5	1.2e-14	!	-
Cobalamin	RF00174	Glyma13g20680.1	cm	1	191	822	907	+	no	1	0.47	0	6.7	5.5e-14	!	Cobalamin riboswitch
Cobalamin	RF00174	Glyma13g20710.2	cm	1	67	100	29	-	3'	3	0.38	4.4	-2.4	7.7e-12	!	Cobalamin riboswitch
Cobalamin	RF00174	Glyma13g20730.1	cm	1	64	109	13	-	3'	3	0.4	0	1.1	1.8e-12	!	Cobalamin riboswitch
5S_rRNA	RF00001	Glyma13g20870.2	cm	1	119	745	858	+	no	1	0.54	0	12.9	1.3e-14	!	5S ribosomal RNA
tRNA5	-	Glyma13g21911.2	cm	1	72	3659	3705	+	no	1	0.51	0	17.6	2.3e-16	!	-
Cobalamin	RF00174	Glyma13g22680.1	cm	112	133	1299	1319	+	no	1	0.57	0	5.1	1.1e-13	!	Cobalamin riboswitch
tRNA5	-	Glyma13g23190.1	cm	1	72	239	180	-	no	1	0.38	0	9.2	5.5e-14	!	-
Cobalamin	RF00174	Glyma13g23320.1	cm	1	59	1119	1162	+	3'	3	0.32	0.2	3.2	2.5e-13	!	Cobalamin riboswitch
tRNA5	-	Glyma13g23620.2	cm	1	72	1669	1588	-	no	1	0.59	0	37.7	3.7e-23	!	-
tRNA5	-	Glyma13g23850.1	cm	50	62	251	263	+	no	1	0.38	0	7	2.5e-13	!	-
Cobalamin	RF00174	Glyma13g24260.1	cm	83	162	423	506	+	no	1	0.64	0	7.3	5.1e-14	!	Cobalamin riboswitch
Cobalamin	RF00174	Glyma13g24620.1	cm	1	191	136	260	+	no	1	0.35	2.8	2.5	3e-13	!	Cobalamin riboswitch
tRNA5	-	Glyma13g24660.1	cm	11	23	54	66	+	no	1	0.77	0	7.1	4.1e-13	!	-
tRNA5	-	Glyma13g24780.2	cm	49	63	452	438	-	no	1	0.67	0	7.2	2.5e-13	!	-
Cobalamin	RF00174	Glyma13g25040.1	cm	89	155	316	219	-	no	1	0.61	0	5.8	4.6e-14	!	Cobalamin riboswitch
Cobalamin	RF00174	Glyma13g25040.2	cm	85	160	312	170	-	no	1	0.59	0	8.2	1.1e-14	!	Cobalamin riboswitch
tRNA5	-	Glyma13g25490.1	cm	1	72	452	520	+	no	1	0.42	0	15.3	2.4e-16	!	-
Cobalamin	RF00174	Glyma13g26770.1	cm	1	57	57	1	-	3'	3	0.33	0	3.1	2.5e-13	!	Cobalamin riboswitch
tRNA5	-	Glyma13g27070.1	cm	1	72	1115	1200	+	no	1	0.42	0	12.1	4e-15	!	-
tRNA5	-	Glyma13g27140.1	cm	51	61	49	59	+	no	1	0.55	0	7.8	1.6e-13	!	-
tRNA5	-	Glyma13g27300.2	cm	1	72	1280	1348	+	no	1	0.46	0	11.2	1.2e-14	!	-
Cobalamin	RF00174	Glyma13g28160.1	cm	1	63	1543	1621	+	3'	3	0.28	1.3	2.4	6e-13	!	Cobalamin riboswitch
5S_rRNA	RF00001	Glyma13g28300.2	cm	1	119	3827	3905	+	no	1	0.44	0	7.8	5.2e-13	!	5S ribosomal RNA
tRNA5	-	Glyma13g28820.1	cm	1	72	332	399	+	no	1	0.62	0	9.7	4.7e-14	!	-
tRNA5	-	Glyma13g28820.2	cm	1	72	332	399	+	no	1	0.62	0	9.7	4.8e-14	!	-
5S_rRNA	RF00001	Glyma13g29380.2	cm	1	119	912	793	-	no	1	0.42	0	9.8	1.4e-13	!	5S ribosomal RNA
5S_rRNA	RF00001	Glyma13g29380.1	cm	1	119	902	783	-	no	1	0.42	0	9.8	1.4e-13	!	5S ribosomal RNA
5S_rRNA	RF00001	Glyma13g29760.1	cm	1	119	808	721	-	no	1	0.41	0	12.5	1.3e-14	!	5S ribosomal RNA
5S_rRNA	RF00001	Glyma13g31260.1	cm	1	119	2424	2348	-	no	1	0.45	0	12.5	1.7e-14	!	5S ribosomal RNA
5S_rRNA	RF00001	Glyma13g31260.2	cm	1	119	1807	1731	-	no	1	0.45	0	12.5	1.3e-14	!	5S ribosomal RNA
5S_rRNA	RF00001	Glyma13g31660.2	cm	1	119	393	473	+	no	1	0.43	0	11.5	1.9e-14	!	5S ribosomal RNA
5S_rRNA	RF00001	Glyma13g32740.1	cm	1	119	770	686	-	no	1	0.61	0	10.3	2.6e-14	!	5S ribosomal RNA
tRNA5	-	Glyma13g33164.1	cm	1	72	5	76	+	no	1	0.56	0	62.5	2.1e-31	!	-
Cobalamin	RF00174	Glyma13g34002.1	cm	1	12	12	1	-	3'	3	0.33	0	-6.5	1.5e-10	!	Cobalamin riboswitch
tRNA5	-	Glyma13g34160.1	cm	1	72	1647	1688	+	no	1	0.52	0	8.9	7.2e-14	!	-
5S_rRNA	RF00001	Glyma13g34281.1	cm	1	119	925	828	-	no	1	0.39	0	9.5	5.6e-14	!	5S ribosomal RNA
tRNA5	-	Glyma13g35161.1	cm	1	72	578	634	+	no	1	0.47	0	9.7	4.6e-14	!	-
Cobalamin	RF00174	Glyma13g35680.1	cm	1	191	313	234	-	no	1	0.36	0	9.3	1.8e-15	!	Cobalamin riboswitch
5S_rRNA	RF00001	Glyma13g35760.1	cm	1	74	74	6	-	3'	3	0.35	0	7.3	4.6e-14	!	5S ribosomal RNA
5S_rRNA	RF00001	Glyma13g35960.1	cm	49	119	1	68	+	5'	2	0.47	0	7.1	2.8e-13	!	5S ribosomal RNA
Cobalamin	RF00174	Glyma13g37880.1	cm	1	191	190	89	-	no	1	0.39	0	4.9	7.7e-14	!	Cobalamin riboswitch
tRNA5	-	Glyma13g38110.1	cm	1	72	890	834	-	no	1	0.49	0	15.3	6.1e-16	!	-
5S_rRNA	RF00001	Glyma13g38291.1	cm	87	119	61	92	+	5'	2	0.5	0	7.7	2e-13	!	5S ribosomal RNA
tRNA5	-	Glyma13g38730.1	cm	1	72	108	170	+	no	1	0.51	0	10.5	1.8e-14	!	-
tRNA5	-	Glyma13g38730.3	cm	1	72	164	226	+	no	1	0.51	0	10.5	2e-14	!	-
tRNA5	-	Glyma13g38730.4	cm	1	72	108	170	+	no	1	0.51	0	10.5	2.1e-14	!	-
Cobalamin	RF00174	Glyma13g38950.1	cm	137	191	1937	1882	-	5'	2	0.48	0	5.4	8.9e-14	!	Cobalamin riboswitch
Cobalamin	RF00174	Glyma13g39710.1	cm	1	65	58	4	-	3'	3	0.35	0.1	4.2	1.8e-13	!	Cobalamin riboswitch
Cobalamin	RF00174	Glyma13g40560.1	cm	52	80	1553	1511	-	no	1	0.47	0	4	6.4e-13	!	Cobalamin riboswitch
tRNA5	-	Glyma13g40761.2	cm	50	62	129	141	+	no	1	0.69	0	9.7	3e-14	!	-
tRNA5	-	Glyma13g40761.1	cm	50	62	129	141	+	no	1	0.69	0	9.7	2.8e-14	!	-
5S_rRNA	RF00001	Glyma13g40771.1	cm	1	119	84	13	-	no	1	0.46	0	8.3	2e-13	!	5S ribosomal RNA
5S_rRNA	RF00001	Glyma13g40771.2	cm	1	119	84	13	-	no	1	0.46	0	8.3	2.1e-13	!	5S ribosomal RNA
tRNA5	-	Glyma13g40820.1	cm	49	63	192	178	-	no	1	0.47	0	7	1.5e-13	!	-
tRNA5	-	Glyma13g40820.2	cm	49	63	192	178	-	no	1	0.47	0	7	1.8e-13	!	-
tRNA5	-	Glyma13g41951.1	cm	1	72	2883	2948	+	no	1	0.45	0	14.3	2.2e-15	!	-
Cobalamin	RF00174	Glyma13g42180.1	cm	1	63	1869	1925	+	3'	3	0.39	0	3.9	2.5e-13	!	Cobalamin riboswitch
tRNA5	-	Glyma13g42450.1	cm	11	23	1080	1068	-	no	1	0.46	0	7.4	1.8e-13	!	-
Cobalamin	RF00174	Glyma13g42540.1	cm	1	67	87	1	-	3'	3	0.47	0	5.3	3e-14	!	Cobalamin riboswitch
tRNA5	-	Glyma13g43021.1	cm	1	72	450	377	-	no	1	0.55	0	57.5	1.8e-29	!	-
tRNA5	-	Glyma13g43090.1	cm	6	72	4	75	+	5'	2	0.54	0	7.5	4.5e-14	!	-
tRNA5	-	Glyma13g43320.2	cm	1	72	2073	2133	+	no	1	0.41	0	9.8	5.6e-14	!	-
tRNA5	-	Glyma13g43990.3	cm	46	64	84	102	+	no	1	0.32	0	7.8	1.2e-13	!	-
5S_rRNA	RF00001	Glyma13g44155.1	cm	22	56	493	458	-	no	1	0.42	0	6.6	3.8e-13	!	5S ribosomal RNA
Cobalamin	RF00174	Glyma13g44230.1	cm	1	191	324	407	+	no	1	0.52	0	11	1.4e-15	!	Cobalamin riboswitch
5S_rRNA	RF00001	Glyma05g01160.1	cm	25	55	284	252	-	no	1	0.45	0	11.2	2.1e-14	!	5S ribosomal RNA
Cobalamin	RF00174	Glyma05g01240.5	cm	1	70	92	1	-	3'	3	0.47	0	6.1	9.3e-14	!	Cobalamin riboswitch
Cobalamin	RF00174	Glyma05g01240.2	cm	1	70	92	1	-	3'	3	0.47	0	6.1	9.7e-14	!	Cobalamin riboswitch
Cobalamin	RF00174	Glyma05g01240.3	cm	1	70	92	1	-	3'	3	0.47	0	6.1	9.3e-14	!	Cobalamin riboswitch
Cobalamin	RF00174	Glyma05g01240.4	cm	1	70	92	1	-	3'	3	0.47	0	6.1	9.7e-14	!	Cobalamin riboswitch
Cobalamin	RF00174	Glyma05g01300.3	cm	1	75	93	5	-	3'	3	0.26	1	4.2	2.3e-13	!	Cobalamin riboswitch
tRNA5	-	Glyma05g01460.1	cm	51	61	140	150	+	no	1	0.64	0	7.1	4e-13	!	-
Cobalamin	RF00174	Glyma05g01530.1	cm	1	191	1411	1567	+	no	1	0.43	0	17.6	3.2e-17	!	Cobalamin riboswitch
5S_rRNA	RF00001	Glyma05g01670.2	cm	51	119	1	66	+	5'	2	0.55	0.9	7	8.9e-14	!	5S ribosomal RNA
5S_rRNA	RF00001	Glyma05g01670.1	cm	50	119	26	92	+	5'	2	0.55	1.4	4.3	5.2e-13	!	5S ribosomal RNA
Cobalamin	RF00174	Glyma05g01760.2	cm	1	79	148	59	-	3'	3	0.36	0	5	9.9e-14	!	Cobalamin riboswitch
Cobalamin	RF00174	Glyma05g01760.3	cm	1	79	148	59	-	3'	3	0.36	0	5	8.6e-14	!	Cobalamin riboswitch
Cobalamin	RF00174	Glyma05g01780.1	cm	1	74	69	11	-	3'	3	0.36	0	3.9	1.4e-13	!	Cobalamin riboswitch
tRNA5	-	Glyma05g02040.1	cm	43	64	121	142	+	no	1	0.59	0	12.1	5.7e-16	!	-
tRNA5	-	Glyma05g02051.1	cm	43	64	1329	1308	-	no	1	0.59	0	12.1	4.4e-15	!	-
Cobalamin	RF00174	Glyma05g02290.2	cm	43	64	59	38	-	3'	3	0.41	0.4	-5.5	1.1e-10	!	Cobalamin riboswitch
tRNA5	-	Glyma05g02710.1	cm	1	72	2185	2266	+	no	1	0.5	0	12.5	7.3e-15	!	-
5S_rRNA	RF00001	Glyma05g02790.2	cm	25	55	563	533	-	no	1	0.32	0	6.2	5.4e-13	!	5S ribosomal RNA
Cobalamin	RF00174	Glyma05g02820.1	cm	1	65	76	4	-	3'	3	0.29	6.5	-3.5	1.8e-11	!	Cobalamin riboswitch
tRNA5	-	Glyma05g03100.1	cm	1	72	1492	1553	+	no	1	0.58	0	12.7	4.3e-15	!	-
tRNA5	-	Glyma05g03365.1	cm	1	72	151	218	+	no	1	0.43	0	10.7	1.9e-14	!	-
5S_rRNA	RF00001	Glyma05g04230.1	cm	1	119	325	219	-	no	1	0.42	0	14.5	4.7e-15	!	5S ribosomal RNA
tRNA5	-	Glyma05g04720.1	cm	44	72	2533	2506	-	5'	2	0.39	0	8.8	8.8e-14	!	-
Cobalamin	RF00174	Glyma05g05820.2	cm	1	191	1149	1230	+	no	1	0.51	0	6.7	7.2e-14	!	Cobalamin riboswitch
Cobalamin	RF00174	Glyma05g05820.1	cm	1	191	1149	1230	+	no	1	0.51	0	6.7	7e-14	!	Cobalamin riboswitch
5S_rRNA	RF00001	Glyma05g07490.1	cm	1	119	646	517	-	no	1	0.46	0	12.3	2.2e-14	!	5S ribosomal RNA
5S_rRNA	RF00001	Glyma05g07490.2	cm	1	119	646	517	-	no	1	0.46	0	12.3	2.2e-14	!	5S ribosomal RNA
tRNA5	-	Glyma05g07540.1	cm	50	62	372	360	-	no	1	0.38	0	7	2.3e-13	!	-
Cobalamin	RF00174	Glyma05g07611.1	cm	1	191	2165	2283	+	no	1	0.54	0	6	9.5e-14	!	Cobalamin riboswitch
tRNA5	-	Glyma05g08370.1	cm	1	72	1649	1702	+	no	1	0.33	0	8.6	7.8e-14	!	-
tRNA5	-	Glyma05g08720.1	cm	1	72	1938	1851	-	no	1	0.41	0	10.1	2.9e-14	!	-
5S_rRNA	RF00001	Glyma05g08781.1	cm	1	119	1017	1097	+	no	1	0.43	0	8.4	1.5e-13	!	5S ribosomal RNA
Cobalamin	RF00174	Glyma05g08840.1	cm	1	191	273	168	-	no	1	0.52	0	6.9	3.7e-14	!	Cobalamin riboswitch
5S_rRNA	RF00001	Glyma05g09130.1	cm	26	51	642	617	-	no	1	0.58	0	7.7	2.1e-13	!	5S ribosomal RNA
tRNA5	-	Glyma05g09970.1	cm	1	72	132	211	+	no	1	0.71	0.3	14.5	6.4e-16	!	-
Cobalamin	RF00174	Glyma05g13330.1	cm	1	191	153	283	+	no	1	0.54	0	9.1	7.1e-15	!	Cobalamin riboswitch
Cobalamin	RF00174	Glyma05g15740.2	cm	1	60	2309	2374	+	3'	3	0.38	0	2.1	1e-12	!	Cobalamin riboswitch
Cobalamin	RF00174	Glyma05g15740.1	cm	1	60	2420	2485	+	3'	3	0.38	0	2.1	1.1e-12	!	Cobalamin riboswitch
tRNA5	-	Glyma05g16286.1	cm	39	72	1	34	+	5'	2	0.5	0	11	3.1e-15	!	-
Cobalamin	RF00174	Glyma05g21753.1	cm	1	59	55	1	-	3'	3	0.36	0	2.8	1.1e-13	!	Cobalamin riboswitch
tRNA5	-	Glyma05g23582.1	cm	1	72	384	444	+	no	1	0.38	0	11.9	2.1e-15	!	-
5S_rRNA	RF00001	Glyma05g24930.1	cm	78	99	277	256	-	no	1	0.45	0	6.1	2.6e-13	!	5S ribosomal RNA
tRNA5	-	Glyma05g26210.5	cm	1	72	1048	982	-	no	1	0.43	0	12.2	8.6e-15	!	-
tRNA5	-	Glyma05g26210.2	cm	1	72	989	923	-	no	1	0.43	0	12.2	8.4e-15	!	-
tRNA5	-	Glyma05g26210.3	cm	1	72	1064	998	-	no	1	0.43	0	12.2	8.6e-15	!	-
tRNA5	-	Glyma05g26210.4	cm	1	72	973	907	-	no	1	0.43	0	12.2	8.4e-15	!	-
Cobalamin	RF00174	Glyma05g26513.1	cm	1	62	112	13	-	3'	3	0.36	0.1	-1.3	7.8e-12	!	Cobalamin riboswitch
Cobalamin	RF00174	Glyma05g26980.1	cm	1	191	1451	1559	+	no	1	0.46	0	10.8	3.5e-15	!	Cobalamin riboswitch
tRNA5	-	Glyma05g27740.1	cm	1	72	4677	4733	+	no	1	0.47	0	11.5	2.3e-14	!	-
Cobalamin	RF00174	Glyma05g28280.1	cm	1	63	118	31	-	3'	3	0.4	0	1.2	5.5e-13	!	Cobalamin riboswitch
Cobalamin	RF00174	Glyma05g28410.1	cm	135	191	1	57	+	5'	2	0.46	0	8.4	5.6e-15	!	Cobalamin riboswitch
tRNA5	-	Glyma05g28800.2	cm	1	72	93	22	-	no	1	0.53	0	68.6	6.2e-33	!	-
Cobalamin	RF00174	Glyma05g29290.1	cm	1	70	66	1	-	3'	3	0.32	0	6.1	2e-14	!	Cobalamin riboswitch
tRNA5	-	Glyma05g29820.4	cm	29	72	1651	1608	-	5'	2	0.36	0	7.9	1.1e-13	!	-
5S_rRNA	RF00001	Glyma05g30020.1	cm	75	103	499	472	-	no	1	0.5	0	7.3	4.4e-13	!	5S ribosomal RNA
5S_rRNA	RF00001	Glyma05g30020.2	cm	75	103	508	481	-	no	1	0.5	0	7.3	4.3e-13	!	5S ribosomal RNA
5S_rRNA	RF00001	Glyma05g30430.2	cm	62	119	1	53	+	5'	2	0.4	0	5.5	8e-13	!	5S ribosomal RNA
5S_rRNA	RF00001	Glyma05g30430.1	cm	62	119	1	53	+	5'	2	0.4	0	5.5	8.1e-13	!	5S ribosomal RNA
Cobalamin	RF00174	Glyma05g30521.3	cm	1	54	60	1	-	3'	3	0.5	0.1	2.8	2.8e-13	!	Cobalamin riboswitch
Cobalamin	RF00174	Glyma05g31040.1	cm	113	133	1006	1025	+	no	1	0.4	0	5.1	9.6e-14	!	Cobalamin riboswitch
tRNA5	-	Glyma05g31751.1	cm	50	62	1956	1944	-	no	1	0.38	0	7	3e-13	!	-
5S_rRNA	RF00001	Glyma05g31850.3	cm	48	119	25	101	+	5'	2	0.47	0	6.9	6.9e-13	!	5S ribosomal RNA
5S_rRNA	RF00001	Glyma05g31850.2	cm	48	119	25	101	+	5'	2	0.47	0	6.9	6.9e-13	!	5S ribosomal RNA
tRNA5	-	Glyma05g33120.2	cm	1	72	1026	1084	+	no	1	0.59	0	13.2	5.3e-15	!	-
Cobalamin	RF00174	Glyma05g33450.1	cm	1	55	1177	1223	+	3'	3	0.3	0	4	1.5e-13	!	Cobalamin riboswitch
5S_rRNA	RF00001	Glyma05g33840.1	cm	1	119	1784	1872	+	no	1	0.34	0.2	11.6	2.8e-14	!	5S ribosomal RNA
5S_rRNA	RF00001	Glyma05g34000.2	cm	76	103	1802	1829	+	no	1	0.36	0	9.1	1.6e-13	!	5S ribosomal RNA
Cobalamin	RF00174	Glyma05g34200.2	cm	1	63	94	19	-	3'	3	0.42	0	0.6	2.3e-12	!	Cobalamin riboswitch
Cobalamin	RF00174	Glyma05g34200.1	cm	1	63	94	19	-	3'	3	0.42	0	0.6	2.2e-12	!	Cobalamin riboswitch
tRNA5	-	Glyma05g35280.4	cm	44	64	1746	1766	+	no	1	0.48	0	9.8	5.2e-14	!	-
tRNA5	-	Glyma05g35280.3	cm	44	64	1746	1766	+	no	1	0.48	0	9.8	5.3e-14	!	-
tRNA5	-	Glyma05g35280.2	cm	44	64	7458	7478	+	no	1	0.48	0	9.8	1.5e-13	!	-
5S_rRNA	RF00001	Glyma05g35590.1	cm	75	103	1526	1554	+	no	1	0.52	0	9.3	8e-14	!	5S ribosomal RNA
5S_rRNA	RF00001	Glyma05g35730.4	cm	1	119	896	1033	+	no	1	0.42	0	11.4	3.7e-14	!	5S ribosomal RNA
5S_rRNA	RF00001	Glyma05g35730.3	cm	1	119	830	967	+	no	1	0.42	0	11.4	3.6e-14	!	5S ribosomal RNA
tRNA5	-	Glyma05g36230.3	cm	1	72	2188	2258	+	no	1	0.38	0	10.5	2.4e-14	!	-
tRNA5	-	Glyma05g36230.2	cm	1	72	2144	2214	+	no	1	0.38	0	10.5	2.4e-14	!	-
Cobalamin	RF00174	Glyma05g36330.1	cm	1	191	666	553	-	no	1	0.54	0	7.6	2.3e-14	!	Cobalamin riboswitch
tRNA5	-	Glyma05g36920.1	cm	10	42	2069	2102	+	no	1	0.44	0	12.5	5.7e-15	!	-
tRNA5	-	Glyma05g36920.2	cm	10	42	2282	2315	+	no	1	0.44	0	12.5	6.2e-15	!	-
Cobalamin	RF00174	Glyma05g37760.1	cm	110	135	383	358	-	no	1	0.69	0	5.2	1.2e-13	!	Cobalamin riboswitch
tRNA5	-	Glyma01g00900.2	cm	1	72	410	348	-	no	1	0.48	0	10.4	6.8e-15	!	-
tRNA5	-	Glyma01g01480.1	cm	50	62	814	802	-	no	1	0.38	0	6.9	3.5e-13	!	-
tRNA5	-	Glyma01g01521.3	cm	50	62	680	668	-	no	1	0.38	0	6.9	3.5e-13	!	-
tRNA5	-	Glyma01g01521.2	cm	50	62	804	792	-	no	1	0.38	0	6.9	3.6e-13	!	-
tRNA5	-	Glyma01g01521.1	cm	50	62	777	765	-	no	1	0.38	0	6.9	3.4e-13	!	-
Cobalamin	RF00174	Glyma01g03500.1	cm	1	59	70	15	-	3'	3	0.43	0.3	4.1	1.6e-13	!	Cobalamin riboswitch
tRNA5	-	Glyma01g03710.2	cm	1	72	541	601	+	no	1	0.49	0	9	5.4e-14	!	-
Cobalamin	RF00174	Glyma01g04000.1	cm	1	191	2935	2862	-	no	1	0.36	0	5.8	1.6e-13	!	Cobalamin riboswitch
Cobalamin	RF00174	Glyma01g04090.2	cm	1	78	198	128	-	3'	3	0.51	0.7	-1.2	5.8e-12	!	Cobalamin riboswitch
Cobalamin	RF00174	Glyma01g04090.1	cm	1	78	198	128	-	3'	3	0.51	0.7	-1.2	7.3e-12	!	Cobalamin riboswitch
tRNA5	-	Glyma01g04600.1	cm	1	72	728	673	-	no	1	0.2	1.4	7	1.1e-13	!	-
Cobalamin	RF00174	Glyma01g05020.1	cm	1	191	726	788	+	no	1	0.41	0	7	1.5e-14	!	Cobalamin riboswitch
tRNA5	-	Glyma01g05920.2	cm	50	62	1742	1754	+	no	1	0.69	0	9.7	3.2e-14	!	-
tRNA5	-	Glyma01g06192.1	cm	1	72	529	588	+	no	1	0.55	0	10.8	1.1e-14	!	-
Cobalamin	RF00174	Glyma01g07390.1	cm	1	191	1357	1480	+	no	1	0.5	0	7	3.3e-14	!	Cobalamin riboswitch
tRNA5	-	Glyma01g08043.1	cm	44	64	883	863	-	no	1	0.52	0	10.4	5.1e-14	!	-
tRNA5	-	Glyma01g13945.2	cm	49	72	3139	3116	-	5'	2	0.33	0	5.1	1.6e-12	!	-
Cobalamin	RF00174	Glyma01g18360.1	cm	1	50	189	240	+	3'	3	0.54	0	5.2	1.3e-14	!	Cobalamin riboswitch
Cobalamin	RF00174	Glyma01g20383.2	cm	1	191	158	261	+	no	1	0.42	0.7	7.9	2e-14	!	Cobalamin riboswitch
tRNA5	-	Glyma01g20811.1	cm	1	72	830	899	+	no	1	0.44	0	13.2	8.7e-15	!	-
5S_rRNA	RF00001	Glyma01g23180.1	cm	1	119	2162	2267	+	no	1	0.45	0	14.9	4.9e-15	!	5S ribosomal RNA
tRNA5	-	Glyma01g24820.1	cm	1	72	1283	1322	+	no	1	0.45	0	13.3	2.2e-15	!	-
tRNA5	-	Glyma01g24850.2	cm	1	72	843	905	+	no	1	0.48	0	14.4	1e-15	!	-
Cobalamin	RF00174	Glyma01g27840.1	cm	1	60	62	1	-	3'	3	0.45	0	3.4	4.3e-13	!	Cobalamin riboswitch
5S_rRNA	RF00001	Glyma01g29220.1	cm	1	54	135	188	+	3'	3	0.46	0	4.3	2e-13	!	5S ribosomal RNA
Cobalamin	RF00174	Glyma01g29630.4	cm	1	191	952	1084	+	no	1	0.5	0	6.5	5.7e-14	!	Cobalamin riboswitch
Cobalamin	RF00174	Glyma01g29630.3	cm	1	191	861	993	+	no	1	0.5	0	6.5	5.5e-14	!	Cobalamin riboswitch
tRNA5	-	Glyma01g34350.3	cm	1	72	98	167	+	no	1	0.41	0	12.9	8e-15	!	-
tRNA5	-	Glyma01g34350.1	cm	1	72	384	453	+	no	1	0.41	0	12.9	8.5e-15	!	-
tRNA5	-	Glyma01g34650.2	cm	1	72	1892	1819	-	no	1	0.51	0	51.8	1.5e-27	!	-
tRNA5	-	Glyma01g34650.3	cm	1	72	1496	1423	-	no	1	0.51	0	51.8	1.2e-27	!	-
Cobalamin	RF00174	Glyma01g35390.1	cm	1	80	178	98	-	3'	3	0.46	0	5.9	9.6e-14	!	Cobalamin riboswitch
5S_rRNA	RF00001	Glyma01g35490.2	cm	74	103	1926	1954	+	no	1	0.48	0	8.3	2.4e-13	!	5S ribosomal RNA
Cobalamin	RF00174	Glyma01g36091.1	cm	1	191	1027	1130	+	no	1	0.36	0	7	2.8e-14	!	Cobalamin riboswitch
tRNA5	-	Glyma01g36190.1	cm	1	72	1185	1254	+	no	1	0.36	0	9.7	3.6e-14	!	-
tRNA5	-	Glyma01g36190.2	cm	1	72	1350	1419	+	no	1	0.36	0	9.7	3.9e-14	!	-
Cobalamin	RF00174	Glyma01g36240.2	cm	1	191	756	834	+	no	1	0.41	0	5.9	7.8e-14	!	Cobalamin riboswitch
tRNA5	-	Glyma01g36390.1	cm	9	64	1184	1235	+	no	1	0.42	0	12.2	7.1e-15	!	-
Cobalamin	RF00174	Glyma01g37180.1	cm	1	64	1378	1465	+	3'	3	0.42	0	5.6	6.2e-14	!	Cobalamin riboswitch
Cobalamin	RF00174	Glyma01g37190.2	cm	154	191	1070	1033	-	5'	2	0.5	0	3.4	2e-13	!	Cobalamin riboswitch
Cobalamin	RF00174	Glyma01g37790.2	cm	1	59	61	1	-	3'	3	0.33	0	4.9	7.5e-14	!	Cobalamin riboswitch
tRNA5	-	Glyma01g38211.1	cm	1	72	3190	3279	+	no	1	0.49	0	30.5	1.6e-20	!	-
tRNA5	-	Glyma01g38211.2	cm	1	72	3169	3258	+	no	1	0.49	0	30.5	1.5e-20	!	-
tRNA5	-	Glyma01g38211.3	cm	1	72	3405	3494	+	no	1	0.49	0	30.5	1.7e-20	!	-
tRNA5	-	Glyma01g38211.4	cm	1	72	3406	3495	+	no	1	0.49	0	30.5	1.7e-20	!	-
tRNA5	-	Glyma01g38211.5	cm	1	72	3428	3517	+	no	1	0.49	0	30.5	1.7e-20	!	-
tRNA5	-	Glyma01g38211.6	cm	1	72	3087	3176	+	no	1	0.49	0	30.5	1.5e-20	!	-
tRNA5	-	Glyma01g38211.7	cm	1	72	3195	3284	+	no	1	0.49	0	30.5	1.6e-20	!	-
tRNA5	-	Glyma01g38211.8	cm	1	72	3097	3186	+	no	1	0.49	0	30.5	1.5e-20	!	-
tRNA5	-	Glyma01g38211.9	cm	1	72	3174	3263	+	no	1	0.49	0	30.5	1.6e-20	!	-
tRNA5	-	Glyma01g38481.1	cm	49	63	726	740	+	no	1	0.6	0	11.7	3.7e-15	!	-
Cobalamin	RF00174	Glyma01g38860.1	cm	1	65	87	23	-	3'	3	0.42	0	3.5	2.5e-13	!	Cobalamin riboswitch
tRNA5	-	Glyma01g38870.2	cm	1	45	2001	2057	+	3'	3	0.32	0.1	7.3	2.1e-13	!	-
tRNA5	-	Glyma01g39240.1	cm	52	72	1	21	+	5'	2	0.62	0	10.9	1e-14	!	-
5S_rRNA	RF00001	Glyma01g39420.1	cm	1	119	138	42	-	no	1	0.53	0	8.6	1.5e-13	!	5S ribosomal RNA
Cobalamin	RF00174	Glyma01g39480.1	cm	1	191	860	932	+	no	1	0.4	0	8.6	1e-14	!	Cobalamin riboswitch
5S_rRNA	RF00001	Glyma01g40560.2	cm	29	50	2333	2354	+	no	1	0.41	0	14	1.1e-14	!	5S ribosomal RNA
tRNA5	-	Glyma01g40890.1	cm	1	72	1061	996	-	no	1	0.5	0	10.1	1.9e-14	!	-
tRNA5	-	Glyma01g42300.2	cm	1	72	341	393	+	no	1	0.45	0	8.9	7e-14	!	-
tRNA5	-	Glyma01g42300.3	cm	1	72	181	233	+	no	1	0.45	0	8.9	6.4e-14	!	-
5S_rRNA	RF00001	Glyma01g42820.2	cm	27	50	848	824	-	no	1	0.44	0	6	1e-12	!	5S ribosomal RNA
5S_rRNA	RF00001	Glyma01g43180.1	cm	28	50	84	106	+	no	1	0.48	0	6.5	2.5e-13	!	5S ribosomal RNA
5S_rRNA	RF00001	Glyma01g44160.1	cm	1	119	122	200	+	no	1	0.43	0	9.3	8.2e-14	!	5S ribosomal RNA
tRNA5	-	Glyma01g44430.1	cm	1	72	393	444	+	no	1	0.46	0	11.8	5.9e-15	!	-
tRNA5	-	Glyma01g44620.1	cm	43	64	767	788	+	no	1	0.36	0	9.5	3.4e-14	!	-
Cobalamin	RF00174	Glyma01g44910.1	cm	1	191	802	735	-	no	1	0.53	0	6.7	4e-14	!	Cobalamin riboswitch
Cobalamin	RF00174	Glyma01g45151.1	cm	1	191	452	538	+	no	1	0.41	0	10.6	1.2e-15	!	Cobalamin riboswitch
5S_rRNA	RF00001	Glyma19g00280.1	cm	1	119	2881	2951	+	no	1	0.49	0	9.5	1.6e-13	!	5S ribosomal RNA
Cobalamin	RF00174	Glyma19g00350.2	cm	1	191	374	270	-	no	1	0.43	0	6.6	4.4e-14	!	Cobalamin riboswitch
Cobalamin	RF00174	Glyma19g00350.1	cm	1	191	374	270	-	no	1	0.43	0	6.6	4.6e-14	!	Cobalamin riboswitch
Cobalamin	RF00174	Glyma19g01160.1	cm	146	191	25	85	+	5'	2	0.38	0	3	4e-13	!	Cobalamin riboswitch
tRNA5	-	Glyma19g01523.5	cm	1	72	1792	1865	+	no	1	0.38	0	16.4	8.7e-16	!	-
tRNA5	-	Glyma19g01523.4	cm	1	72	1792	1865	+	no	1	0.38	0	16.4	8.7e-16	!	-
tRNA5	-	Glyma19g01523.3	cm	1	72	1831	1904	+	no	1	0.38	0	16.4	8.8e-16	!	-
tRNA5	-	Glyma19g01523.2	cm	1	72	1831	1904	+	no	1	0.38	0	16.4	8.6e-16	!	-
tRNA5	-	Glyma19g01523.1	cm	1	72	1831	1904	+	no	1	0.38	0	16.4	8.7e-16	!	-
tRNA5	-	Glyma19g01780.2	cm	1	72	727	660	-	no	1	0.47	0	10.2	2.5e-14	!	-
tRNA5	-	Glyma19g02041.1	cm	1	72	444	511	+	no	1	0.37	0	8.8	5.6e-14	!	-
Cobalamin	RF00174	Glyma19g02850.1	cm	109	136	555	580	+	no	1	0.62	0	6.1	4.3e-14	!	Cobalamin riboswitch
tRNA5	-	Glyma19g02890.1	cm	5	67	596	644	+	no	1	0.53	0	9.8	3.3e-14	!	-
Cobalamin	RF00174	Glyma19g03370.1	cm	1	63	72	2	-	3'	3	0.42	0.4	0.8	3.8e-12	!	Cobalamin riboswitch
tRNA5	-	Glyma19g03786.1	cm	48	64	849	865	+	no	1	0.65	0	6.8	4.2e-13	!	-
Cobalamin	RF00174	Glyma19g04320.3	cm	137	191	52	106	+	5'	2	0.55	0	5.2	5.3e-14	!	Cobalamin riboswitch
tRNA5	-	Glyma19g04820.2	cm	47	64	1101	1084	-	no	1	0.39	0	7.9	1.5e-13	!	-
tRNA5	-	Glyma19g04820.3	cm	47	64	1095	1078	-	no	1	0.39	0	7.9	1.6e-13	!	-
Cobalamin	RF00174	Glyma19g05980.1	cm	1	24	70	47	-	3'	3	0.46	0	-4.5	7.1e-11	!	Cobalamin riboswitch
tRNA5	-	Glyma19g07400.1	cm	1	59	64	1	-	3'	3	0.38	0	9.1	8e-15	!	-
tRNA5	-	Glyma19g11565.1	cm	1	72	667	596	-	no	1	0.44	0	8.7	9.4e-14	!	-
tRNA5	-	Glyma19g13400.1	cm	1	72	1119	1181	+	no	1	0.48	0	12.2	4.4e-15	!	-
Cobalamin	RF00174	Glyma19g18330.5	cm	96	191	1	100	+	5'	2	0.51	0	11.2	1.1e-15	!	Cobalamin riboswitch
Cobalamin	RF00174	Glyma19g21400.3	cm	1	71	86	17	-	3'	3	0.3	0.2	3.2	2.7e-13	!	Cobalamin riboswitch
Cobalamin	RF00174	Glyma19g21400.1	cm	1	71	86	17	-	3'	3	0.3	0.2	3.2	3e-13	!	Cobalamin riboswitch
tRNA5	-	Glyma19g24590.2	cm	1	72	1797	1862	+	no	1	0.35	0	9.8	6e-14	!	-
tRNA5	-	Glyma19g24590.3	cm	1	72	1797	1862	+	no	1	0.35	0	9.8	6e-14	!	-
tRNA5	-	Glyma19g27260.1	cm	49	63	428	442	+	no	1	0.4	0	8	7.8e-14	!	-
Cobalamin	RF00174	Glyma19g28180.1	cm	1	61	99	1	-	3'	3	0.48	0	6.2	2.9e-14	!	Cobalamin riboswitch
Cobalamin	RF00174	Glyma19g28240.1	cm	1	191	512	427	-	no	1	0.57	0	11.5	1.2e-15	!	Cobalamin riboswitch
tRNA5	-	Glyma19g30360.1	cm	44	64	849	869	+	no	1	0.43	0	11.2	1.5e-14	!	-
tRNA5	-	Glyma19g30490.1	cm	48	64	241	257	+	no	1	0.59	0	10.2	1e-14	!	-
Cobalamin	RF00174	Glyma19g30870.1	cm	1	56	1186	1238	+	3'	3	0.47	0.1	6.6	2.5e-14	!	Cobalamin riboswitch
Cobalamin	RF00174	Glyma19g31220.1	cm	1	58	68	1	-	3'	3	0.37	0	6.2	5.6e-14	!	Cobalamin riboswitch
Cobalamin	RF00174	Glyma19g31340.2	cm	1	78	109	9	-	3'	3	0.43	0	3.3	2e-13	!	Cobalamin riboswitch
Cobalamin	RF00174	Glyma19g31674.1	cm	103	137	94	61	-	no	1	0.47	0	5.7	1.3e-13	!	Cobalamin riboswitch
Cobalamin	RF00174	Glyma19g32990.2	cm	1	53	55	1	-	3'	3	0.47	0	5.8	5.8e-14	!	Cobalamin riboswitch
tRNA5	-	Glyma19g33460.1	cm	1	72	1007	1051	+	no	1	0.42	0	8.9	7.6e-14	!	-
tRNA5	-	Glyma19g33951.1	cm	50	62	2223	2235	+	no	1	0.54	0	7.8	1.9e-13	!	-
5S_rRNA	RF00001	Glyma19g33983.1	cm	1	119	1263	1148	-	no	1	0.4	0	12.2	1.2e-14	!	5S ribosomal RNA
Cobalamin	RF00174	Glyma19g34240.1	cm	1	68	113	37	-	3'	3	0.32	1.2	2.5	6.5e-13	!	Cobalamin riboswitch
tRNA5	-	Glyma19g34320.3	cm	1	72	568	633	+	no	1	0.52	0	11.9	7e-15	!	-
tRNA5	-	Glyma19g34320.2	cm	1	72	258	323	+	no	1	0.52	0	11.9	5.9e-15	!	-
tRNA5	-	Glyma19g34390.3	cm	1	72	213	150	-	no	1	0.56	0	9.2	3.2e-14	!	-
tRNA5	-	Glyma19g34390.4	cm	1	72	213	150	-	no	1	0.56	0	9.2	2.3e-14	!	-
tRNA5	-	Glyma19g34390.1	cm	1	72	213	150	-	no	1	0.56	0	9.2	3.2e-14	!	-
tRNA5	-	Glyma19g34390.2	cm	1	72	213	150	-	no	1	0.56	0	9.2	3e-14	!	-
Cobalamin	RF00174	Glyma19g34720.1	cm	1	191	193	288	+	no	1	0.45	0	6.7	1.9e-14	!	Cobalamin riboswitch
Cobalamin	RF00174	Glyma19g35130.1	cm	1	68	120	54	-	3'	3	0.36	2.7	-0.8	4.3e-12	!	Cobalamin riboswitch
Cobalamin	RF00174	Glyma19g35140.4	cm	1	65	66	1	-	3'	3	0.48	0	5.7	1.2e-13	!	Cobalamin riboswitch
Cobalamin	RF00174	Glyma19g35200.1	cm	1	67	93	1	-	3'	3	0.4	0.4	6.6	4.8e-14	!	Cobalamin riboswitch
5S_rRNA	RF00001	Glyma19g35251.3	cm	1	119	1761	1880	+	no	1	0.42	0	13	1.1e-14	!	5S ribosomal RNA
5S_rRNA	RF00001	Glyma19g35251.2	cm	1	119	1870	1989	+	no	1	0.42	0	13	1.2e-14	!	5S ribosomal RNA
5S_rRNA	RF00001	Glyma19g35251.1	cm	1	119	1876	1995	+	no	1	0.42	0	13	1.2e-14	!	5S ribosomal RNA
5S_rRNA	RF00001	Glyma19g35730.2	cm	1	119	893	774	-	no	1	0.47	0	13.3	9.3e-15	!	5S ribosomal RNA
5S_rRNA	RF00001	Glyma19g35730.3	cm	1	119	952	833	-	no	1	0.47	0	13.3	9.6e-15	!	5S ribosomal RNA
5S_rRNA	RF00001	Glyma19g35730.4	cm	1	119	957	838	-	no	1	0.47	0	13.3	9.6e-15	!	5S ribosomal RNA
5S_rRNA	RF00001	Glyma19g35730.5	cm	1	119	900	781	-	no	1	0.47	0	13.3	9.4e-15	!	5S ribosomal RNA
5S_rRNA	RF00001	Glyma19g35730.6	cm	1	119	949	830	-	no	1	0.47	0	13.3	9.6e-15	!	5S ribosomal RNA
5S_rRNA	RF00001	Glyma19g35730.7	cm	1	119	954	835	-	no	1	0.47	0	13.3	9.6e-15	!	5S ribosomal RNA
5S_rRNA	RF00001	Glyma19g35730.8	cm	1	119	890	771	-	no	1	0.47	0	13.3	9.3e-15	!	5S ribosomal RNA
5S_rRNA	RF00001	Glyma19g35730.12	cm	1	119	897	778	-	no	1	0.47	0	13.3	7.3e-15	!	5S ribosomal RNA
5S_rRNA	RF00001	Glyma19g35730.13	cm	1	119	890	771	-	no	1	0.47	0	13.3	7.2e-15	!	5S ribosomal RNA
5S_rRNA	RF00001	Glyma19g35730.9	cm	1	119	897	778	-	no	1	0.47	0	13.3	9.4e-15	!	5S ribosomal RNA
5S_rRNA	RF00001	Glyma19g35730.10	cm	1	119	900	781	-	no	1	0.47	0	13.3	7.3e-15	!	5S ribosomal RNA
5S_rRNA	RF00001	Glyma19g35730.11	cm	1	119	893	774	-	no	1	0.47	0	13.3	7.2e-15	!	5S ribosomal RNA
5S_rRNA	RF00001	Glyma19g37031.1	cm	79	98	644	663	+	no	1	0.55	0	7.6	8.9e-14	!	5S ribosomal RNA
tRNA5	-	Glyma19g37070.1	cm	1	72	48	113	+	no	1	0.48	0	9.9	3.4e-14	!	-
tRNA5	-	Glyma19g37070.4	cm	1	72	48	113	+	no	1	0.48	0	9.9	2.4e-14	!	-
tRNA5	-	Glyma19g37070.3	cm	1	72	48	113	+	no	1	0.48	0	9.9	2.3e-14	!	-
tRNA5	-	Glyma19g37070.5	cm	1	72	77	139	+	no	1	0.51	0	9.8	2e-14	!	-
tRNA5	-	Glyma19g37070.2	cm	1	72	48	113	+	no	1	0.48	0	9.9	2.6e-14	!	-
tRNA5	-	Glyma19g37070.6	cm	1	72	77	139	+	no	1	0.51	0	9.8	1.9e-14	!	-
Cobalamin	RF00174	Glyma19g37951.1	cm	1	60	76	2	-	3'	3	0.41	2.7	2	5.9e-13	!	Cobalamin riboswitch
Cobalamin	RF00174	Glyma19g37951.2	cm	1	60	76	2	-	3'	3	0.41	2.7	2	6.4e-13	!	Cobalamin riboswitch
Cobalamin	RF00174	Glyma19g37951.3	cm	1	60	76	2	-	3'	3	0.41	2.7	2	6.3e-13	!	Cobalamin riboswitch
tRNA5	-	Glyma19g38040.1	cm	45	64	1697	1716	+	no	1	0.55	0	15.4	7e-16	!	-
5S_rRNA	RF00001	Glyma19g38270.2	cm	76	101	251	276	+	no	1	0.5	0	6.2	2.3e-13	!	5S ribosomal RNA
tRNA5	-	Glyma19g38590.1	cm	1	72	250	302	+	no	1	0.49	0	8.7	3.5e-14	!	-
tRNA5	-	Glyma19g40170.1	cm	50	62	966	978	+	no	1	0.69	0	9.7	6.9e-14	!	-
tRNA5	-	Glyma19g40170.2	cm	50	62	790	802	+	no	1	0.69	0	9.7	6e-14	!	-
Cobalamin	RF00174	Glyma19g40250.2	cm	1	57	56	1	-	3'	3	0.39	0.8	5.4	7.3e-14	!	Cobalamin riboswitch
tRNA5	-	Glyma19g40290.1	cm	1	54	83	11	-	3'	3	0.58	0	7.7	1.9e-13	!	-
5S_rRNA	RF00001	Glyma19g40570.2	cm	1	119	1468	1351	-	no	1	0.49	0	8.6	1.6e-13	!	5S ribosomal RNA
5S_rRNA	RF00001	Glyma19g40570.1	cm	1	119	1336	1219	-	no	1	0.49	0	8.6	1.5e-13	!	5S ribosomal RNA
tRNA5	-	Glyma19g41680.1	cm	1	43	43	1	-	3'	3	0.53	0	20.1	1.3e-17	!	-
tRNA5	-	Glyma19g41980.1	cm	1	72	1004	1081	+	no	1	0.35	0	11.5	5.3e-15	!	-
tRNA5	-	Glyma19g41980.3	cm	1	72	1095	1172	+	no	1	0.35	0	11.5	5.7e-15	!	-
Cobalamin	RF00174	Glyma19g42651.1	cm	1	64	664	740	+	3'	3	0.44	0	2.8	2e-13	!	Cobalamin riboswitch
5S_rRNA	RF00001	Glyma19g44390.2	cm	33	44	267	278	+	no	1	0.58	0	6	8.8e-13	!	5S ribosomal RNA
5S_rRNA	RF00001	Glyma19g44390.1	cm	33	44	267	278	+	no	1	0.58	0	6	9.3e-13	!	5S ribosomal RNA
tRNA5	-	Glyma19g44551.1	cm	1	72	55	126	+	no	1	0.49	0	56.2	6.2e-29	!	-
tRNA5	-	Glyma19g44720.1	cm	21	72	1251	1201	-	5'	2	0.59	0	31.4	2.9e-21	!	-
5S_rRNA	RF00001	Glyma19g44840.1	cm	25	56	230	198	-	no	1	0.36	0	12.7	5e-15	!	5S ribosomal RNA
tRNA5	-	Glyma15g00270.2	cm	49	63	583	597	+	no	1	0.6	0	8.9	8.5e-14	!	-
Cobalamin	RF00174	Glyma15g01220.1	cm	102	138	616	564	-	no	1	0.53	0	5	6.4e-14	!	Cobalamin riboswitch
tRNA5	-	Glyma15g01920.1	cm	1	72	498	550	+	no	1	0.47	0	9.2	3.1e-14	!	-
tRNA5	-	Glyma15g02800.2	cm	1	72	1826	1870	+	no	1	0.49	0	8.6	1.3e-13	!	-
tRNA5	-	Glyma15g02930.5	cm	11	23	1196	1184	-	no	1	0.46	0	7.4	2e-13	!	-
tRNA5	-	Glyma15g02930.4	cm	11	23	1365	1353	-	no	1	0.46	0	7.4	2e-13	!	-
Cobalamin	RF00174	Glyma15g03040.1	cm	1	60	2946	3010	+	3'	3	0.32	0	4.8	2.2e-13	!	Cobalamin riboswitch
Cobalamin	RF00174	Glyma15g03200.1	cm	1	56	1858	1912	+	3'	3	0.36	0	3.5	3.3e-13	!	Cobalamin riboswitch
5S_rRNA	RF00001	Glyma15g03410.2	cm	1	119	814	936	+	no	1	0.37	0	11.7	1.1e-14	!	5S ribosomal RNA
tRNA5	-	Glyma15g03446.1	cm	1	72	2029	2094	+	no	1	0.45	0	12.4	6.3e-15	!	-
tRNA5	-	Glyma15g04000.1	cm	1	58	61	1	-	3'	3	0.49	0	30.8	6.5e-21	!	-
5S_rRNA	RF00001	Glyma15g04290.2	cm	1	119	377	446	+	no	1	0.41	0.1	8.6	1.1e-13	!	5S ribosomal RNA
5S_rRNA	RF00001	Glyma15g04290.1	cm	1	119	377	446	+	no	1	0.41	0.1	8.6	9.3e-14	!	5S ribosomal RNA
Cobalamin	RF00174	Glyma15g05870.1	cm	1	191	220	313	+	no	1	0.48	0	6.4	4e-14	!	Cobalamin riboswitch
Cobalamin	RF00174	Glyma15g05870.2	cm	1	191	220	313	+	no	1	0.48	0	6.4	2.9e-14	!	Cobalamin riboswitch
tRNA5	-	Glyma15g05980.1	cm	1	72	509	492	-	no	1	0.67	0	9	5.3e-14	!	-
tRNA5	-	Glyma15g06226.1	cm	6	66	116	176	+	no	1	0.49	0	29.2	7.7e-21	!	-
Cobalamin	RF00174	Glyma15g06390.1	cm	1	65	1113	1236	+	3'	3	0.48	0.7	3.2	2.7e-13	!	Cobalamin riboswitch
Cobalamin	RF00174	Glyma15g06695.1	cm	1	191	841	773	-	no	1	0.46	0	7.6	1.9e-14	!	Cobalamin riboswitch
tRNA5	-	Glyma15g07080.1	cm	1	72	3096	3031	-	no	1	0.36	0	15.3	1e-15	!	-
tRNA5	-	Glyma15g07080.2	cm	1	72	2707	2642	-	no	1	0.36	0	15.3	9.1e-16	!	-
Cobalamin	RF00174	Glyma15g07090.1	cm	1	21	21	1	-	3'	3	0.19	0.1	-1.3	1.5e-11	!	Cobalamin riboswitch
Cobalamin	RF00174	Glyma15g07330.1	cm	1	191	782	933	+	no	1	0.49	0	8.4	1.7e-14	!	Cobalamin riboswitch
Cobalamin	RF00174	Glyma15g07330.2	cm	1	191	955	1106	+	no	1	0.49	0	8.4	1.8e-14	!	Cobalamin riboswitch
Cobalamin	RF00174	Glyma15g07530.1	cm	52	68	745	761	+	no	1	0.82	0	3.9	2.1e-13	!	Cobalamin riboswitch
5S_rRNA	RF00001	Glyma15g07620.1	cm	1	119	460	540	+	no	1	0.46	0	9.4	7e-14	!	5S ribosomal RNA
Cobalamin	RF00174	Glyma15g07730.1	cm	1	54	144	84	-	3'	3	0.31	0	4.4	2.2e-13	!	Cobalamin riboswitch
tRNA5	-	Glyma15g07850.6	cm	1	72	894	836	-	no	1	0.37	0	14.9	5.5e-16	!	-
tRNA5	-	Glyma15g07850.3	cm	1	72	822	764	-	no	1	0.37	0	14.9	5.2e-16	!	-
tRNA5	-	Glyma15g07850.2	cm	1	72	1057	999	-	no	1	0.37	0	14.9	6.2e-16	!	-
tRNA5	-	Glyma15g07850.5	cm	1	72	1000	942	-	no	1	0.37	0	14.9	5.9e-16	!	-
5S_rRNA	RF00001	Glyma15g09280.1	cm	1	119	1047	960	-	no	1	0.41	0	12.5	1.7e-14	!	5S ribosomal RNA
5S_rRNA	RF00001	Glyma15g09290.1	cm	1	119	743	598	-	no	1	0.42	0	10.4	3e-14	!	5S ribosomal RNA
5S_rRNA	RF00001	Glyma15g09290.3	cm	1	119	632	487	-	no	1	0.42	0	10.4	2.8e-14	!	5S ribosomal RNA
5S_rRNA	RF00001	Glyma15g09290.2	cm	1	119	531	386	-	no	1	0.42	0	10.4	2.6e-14	!	5S ribosomal RNA
Cobalamin	RF00174	Glyma15g10150.1	cm	1	61	1605	1677	+	3'	3	0.33	1.2	1	1.7e-12	!	Cobalamin riboswitch
Cobalamin	RF00174	Glyma15g10630.1	cm	1	191	1409	1298	-	no	1	0.38	0	6.3	3.6e-14	!	Cobalamin riboswitch
tRNA5	-	Glyma15g10880.5	cm	1	72	282	229	-	no	1	0.37	0	11.8	7.3e-15	!	-
tRNA5	-	Glyma15g10880.6	cm	1	72	191	138	-	no	1	0.37	0	11.8	7.4e-15	!	-
tRNA5	-	Glyma15g10880.7	cm	1	72	191	138	-	no	1	0.37	0	11.8	7.1e-15	!	-
tRNA5	-	Glyma15g10880.4	cm	1	72	282	229	-	no	1	0.37	0	11.8	7.4e-15	!	-
5S_rRNA	RF00001	Glyma15g11540.1	cm	1	119	1522	1393	-	no	1	0.43	0	9.9	6.4e-14	!	5S ribosomal RNA
tRNA5	-	Glyma15g12890.1	cm	47	64	4006	4023	+	no	1	0.44	0	8	3.4e-13	!	-
tRNA5	-	Glyma15g12890.3	cm	47	64	4006	4023	+	no	1	0.44	0	8	3.5e-13	!	-
5S_rRNA	RF00001	Glyma15g14140.2	cm	1	119	603	522	-	no	1	0.46	0	9.3	1.4e-13	!	5S ribosomal RNA
tRNA5	-	Glyma15g14521.1	cm	50	62	1700	1712	+	no	1	0.54	0	7.2	2.3e-13	!	-
Cobalamin	RF00174	Glyma15g15043.1	cm	1	185	141	47	-	3'	3	0.43	0	3.7	2.9e-13	!	Cobalamin riboswitch
Cobalamin	RF00174	Glyma15g15100.1	cm	1	63	116	26	-	3'	3	0.36	0	1.6	9.4e-13	!	Cobalamin riboswitch
Cobalamin	RF00174	Glyma15g15190.1	cm	158	191	166	201	+	5'	2	0.5	0	4.2	9.6e-14	!	Cobalamin riboswitch
Cobalamin	RF00174	Glyma15g15460.1	cm	137	191	78	132	+	5'	2	0.51	0	3.4	4.3e-14	!	Cobalamin riboswitch
Cobalamin	RF00174	Glyma15g15760.1	cm	83	162	302	189	-	no	1	0.5	0	7.9	9.6e-15	!	Cobalamin riboswitch
5S_rRNA	RF00001	Glyma15g16670.1	cm	29	48	1010	1029	+	no	1	0.65	0	12	4.2e-14	!	5S ribosomal RNA
tRNA5	-	Glyma15g17491.1	cm	1	62	1875	1948	+	3'	3	0.5	0	6.6	3.2e-13	!	-
Cobalamin	RF00174	Glyma15g17600.1	cm	1	74	144	76	-	3'	3	0.49	0	2.8	4.9e-13	!	Cobalamin riboswitch
Cobalamin	RF00174	Glyma15g18210.1	cm	1	56	75	8	-	3'	3	0.37	0	3.5	3.1e-13	!	Cobalamin riboswitch
5S_rRNA	RF00001	Glyma15g19090.1	cm	30	47	337	320	-	no	1	0.56	0	6.6	5.3e-13	!	5S ribosomal RNA
5S_rRNA	RF00001	Glyma15g19910.2	cm	1	119	173	105	-	no	1	0.3	0	7.6	1.5e-13	!	5S ribosomal RNA
tRNA5	-	Glyma15g20210.1	cm	1	72	1450	1499	+	no	1	0.46	0	10.2	4.4e-14	!	-
tRNA5	-	Glyma15g21848.1	cm	1	72	465	388	-	no	1	0.37	0	9.5	2.7e-14	!	-
Cobalamin	RF00174	Glyma15g23150.3	cm	1	81	2011	2083	+	3'	3	0.3	0	4.3	2.1e-13	!	Cobalamin riboswitch
Cobalamin	RF00174	Glyma15g23150.1	cm	1	81	2017	2089	+	3'	3	0.3	0	4.3	2.1e-13	!	Cobalamin riboswitch
tRNA5	-	Glyma15g23780.1	cm	1	72	82	135	+	no	1	0.43	0	8.1	6.7e-14	!	-
tRNA5	-	Glyma15g23780.2	cm	1	72	82	135	+	no	1	0.43	0	8.1	8.7e-14	!	-
5S_rRNA	RF00001	Glyma15g23966.1	cm	1	119	951	870	-	no	1	0.43	0	11.6	2.3e-14	!	5S ribosomal RNA
tRNA5	-	Glyma15g35445.1	cm	27	72	16	58	+	5'	2	0.56	0	9.5	4.9e-15	!	-
5S_rRNA	RF00001	Glyma15g36930.2	cm	1	119	2868	2779	-	no	1	0.42	0	11.6	4.8e-14	!	5S ribosomal RNA
5S_rRNA	RF00001	Glyma15g36930.3	cm	1	119	2691	2602	-	no	1	0.42	0	11.6	4.6e-14	!	5S ribosomal RNA
5S_rRNA	RF00001	Glyma15g36940.2	cm	1	119	2322	2233	-	no	1	0.41	0	9.9	1.2e-13	!	5S ribosomal RNA
5S_rRNA	RF00001	Glyma15g37050.2	cm	1	119	2160	2071	-	no	1	0.41	0	11	5e-14	!	5S ribosomal RNA
5S_rRNA	RF00001	Glyma15g37140.1	cm	1	119	2909	2833	-	no	1	0.38	0	12.6	2.3e-14	!	5S ribosomal RNA
5S_rRNA	RF00001	Glyma15g37290.1	cm	1	119	2858	2769	-	no	1	0.43	0	14.1	1.1e-14	!	5S ribosomal RNA
5S_rRNA	RF00001	Glyma15g37310.2	cm	1	119	3105	3016	-	no	1	0.41	0	10.3	1.1e-13	!	5S ribosomal RNA
5S_rRNA	RF00001	Glyma15g37320.1	cm	1	119	2310	2234	-	no	1	0.36	0	11.2	4.9e-14	!	5S ribosomal RNA
tRNA5	-	Glyma15g37390.1	cm	1	72	1422	1350	-	no	1	0.38	0	9.9	5.6e-14	!	-
tRNA5	-	Glyma15g37970.1	cm	1	72	1069	1147	+	no	1	0.41	0	9.9	1.9e-14	!	-
tRNA5	-	Glyma15g38113.1	cm	1	72	553	480	-	no	1	0.51	0	53.8	1.6e-28	!	-
tRNA5	-	Glyma15g39619.1	cm	1	72	1523	1577	+	no	1	0.45	0	14.4	1.2e-15	!	-
tRNA5	-	Glyma15g39765.1	cm	1	72	375	446	+	no	1	0.57	0	33	2.4e-21	!	-
tRNA5	-	Glyma15g39780.2	cm	1	72	1068	982	-	no	1	0.48	0	31.9	3.5e-21	!	-
5S_rRNA	RF00001	Glyma15g39940.1	cm	52	119	603	527	-	5'	2	0.43	0	7.6	7.5e-14	!	5S ribosomal RNA
Cobalamin	RF00174	Glyma15g40860.1	cm	1	57	3001	3052	+	3'	3	0.4	0	10.1	5.6e-15	!	Cobalamin riboswitch
tRNA5	-	Glyma15g43030.1	cm	45	64	2477	2496	+	no	1	0.5	0	8.5	1.3e-13	!	-
tRNA5	-	Glyma03g00530.1	cm	49	63	2354	2368	+	no	1	0.53	0	7.8	2.2e-13	!	-
tRNA5	-	Glyma03g00890.1	cm	1	72	1092	1155	+	no	1	0.38	0	10.9	1.3e-14	!	-
Cobalamin	RF00174	Glyma03g01820.1	cm	1	60	57	1	-	3'	3	0.35	2.3	4	1.2e-13	!	Cobalamin riboswitch
Cobalamin	RF00174	Glyma03g01870.1	cm	160	191	100	131	+	5'	2	0.47	0	3	6.1e-13	!	Cobalamin riboswitch
tRNA5	-	Glyma03g02731.2	cm	1	72	111	180	+	no	1	0.41	0	11.5	2.2e-14	!	-
tRNA5	-	Glyma03g02731.1	cm	1	72	250	319	+	no	1	0.41	0	11.5	2.3e-14	!	-
Cobalamin	RF00174	Glyma03g04996.1	cm	137	191	157	103	-	5'	2	0.58	0	4.8	1.5e-14	!	Cobalamin riboswitch
Cobalamin	RF00174	Glyma03g10090.2	cm	1	42	934	981	+	3'	3	0.44	1	-4.9	5.4e-11	!	Cobalamin riboswitch
5S_rRNA	RF00001	Glyma03g15085.1	cm	74	103	655	684	+	no	1	0.6	0	6.7	4.3e-13	!	5S ribosomal RNA
Cobalamin	RF00174	Glyma03g16261.1	cm	98	191	887	810	-	5'	2	0.41	0	5	5.4e-14	!	Cobalamin riboswitch
Cobalamin	RF00174	Glyma03g16440.1	cm	1	62	88	1	-	3'	3	0.36	0.7	3.2	5.2e-13	!	Cobalamin riboswitch
Cobalamin	RF00174	Glyma03g19680.1	cm	110	135	661	620	-	no	1	0.71	0	4.6	2.3e-13	!	Cobalamin riboswitch
Cobalamin	RF00174	Glyma03g22151.2	cm	48	168	2842	2756	-	no	1	0.46	0	7.1	5.4e-14	!	Cobalamin riboswitch
Cobalamin	RF00174	Glyma03g22151.1	cm	48	168	2842	2756	-	no	1	0.46	0	7.1	5.8e-14	!	Cobalamin riboswitch
tRNA5	-	Glyma03g23617.1	cm	49	63	281	295	+	no	1	0.53	0	8.3	1.6e-14	!	-
tRNA5	-	Glyma03g24690.2	cm	1	72	216	122	-	no	1	0.42	0	10.2	1.2e-14	!	-
5S_rRNA	RF00001	Glyma03g25145.5	cm	1	119	2906	2811	-	no	1	0.41	0	15.6	4.1e-15	!	5S ribosomal RNA
5S_rRNA	RF00001	Glyma03g25145.1	cm	1	119	2610	2515	-	no	1	0.41	0	15.6	3.8e-15	!	5S ribosomal RNA
5S_rRNA	RF00001	Glyma03g25145.4	cm	1	119	2893	2798	-	no	1	0.41	0	15.6	4.1e-15	!	5S ribosomal RNA
5S_rRNA	RF00001	Glyma03g25145.3	cm	1	119	2990	2895	-	no	1	0.41	0	15.6	4.2e-15	!	5S ribosomal RNA
5S_rRNA	RF00001	Glyma03g25145.2	cm	1	119	2711	2616	-	no	1	0.41	0	15.6	3.9e-15	!	5S ribosomal RNA
tRNA5	-	Glyma03g26630.7	cm	1	72	1221	1274	+	no	1	0.43	0	11.8	6.5e-15	!	-
tRNA5	-	Glyma03g26630.8	cm	1	72	1321	1374	+	no	1	0.43	0	11.8	6.8e-15	!	-
tRNA5	-	Glyma03g28541.1	cm	1	72	806	747	-	no	1	0.47	0	14.5	4.9e-16	!	-
tRNA5	-	Glyma03g29330.1	cm	1	72	2908	2958	+	no	1	0.39	0	10.1	6e-14	!	-
tRNA5	-	Glyma03g30080.1	cm	1	72	91	19	-	no	1	0.6	0	71.4	1e-33	!	-
Cobalamin	RF00174	Glyma03g30780.1	cm	1	60	59	2	-	3'	3	0.5	0	4.1	3.3e-13	!	Cobalamin riboswitch
5S_rRNA	RF00001	Glyma03g31140.3	cm	1	119	1362	1247	-	no	1	0.41	0	13.9	6.8e-15	!	5S ribosomal RNA
5S_rRNA	RF00001	Glyma03g31140.1	cm	1	119	1472	1357	-	no	1	0.41	0	13.9	7.1e-15	!	5S ribosomal RNA
5S_rRNA	RF00001	Glyma03g31510.1	cm	1	119	1394	1464	+	no	1	0.44	0.1	10.8	3.7e-14	!	5S ribosomal RNA
tRNA5	-	Glyma03g31740.2	cm	1	72	26	74	+	no	1	0.49	0	11.9	6.2e-15	!	-
5S_rRNA	RF00001	Glyma03g32090.2	cm	21	57	190	228	+	no	1	0.38	0	6.4	4.2e-13	!	5S ribosomal RNA
5S_rRNA	RF00001	Glyma03g32610.1	cm	1	119	856	949	+	no	1	0.29	2.3	8.1	9.3e-14	!	5S ribosomal RNA
5S_rRNA	RF00001	Glyma03g32646.1	cm	1	119	502	582	+	no	1	0.4	0	6.3	4.3e-13	!	5S ribosomal RNA
5S_rRNA	RF00001	Glyma03g32646.2	cm	1	119	502	582	+	no	1	0.4	0	6.3	4e-13	!	5S ribosomal RNA
5S_rRNA	RF00001	Glyma03g32646.3	cm	1	119	502	582	+	no	1	0.4	0	6.3	4.3e-13	!	5S ribosomal RNA
Cobalamin	RF00174	Glyma03g33190.2	cm	1	66	1015	1082	+	3'	3	0.43	0	4.8	8e-14	!	Cobalamin riboswitch
tRNA5	-	Glyma03g33941.1	cm	1	72	668	712	+	no	1	0.4	0	7	9.3e-14	!	-
5S_rRNA	RF00001	Glyma03g34060.1	cm	75	103	119	91	-	no	1	0.45	0	7	3.9e-13	!	5S ribosomal RNA
tRNA5	-	Glyma03g35410.1	cm	45	64	697	716	+	no	1	0.55	0	15.4	4.4e-16	!	-
tRNA5	-	Glyma03g36440.2	cm	1	24	25	1	-	3'	3	0.56	0	16.4	2.3e-16	!	-
tRNA5	-	Glyma03g36440.3	cm	1	24	25	1	-	3'	3	0.56	0	16.4	1.4e-16	!	-
tRNA5	-	Glyma03g36440.1	cm	1	24	25	1	-	3'	3	0.56	0	16.4	2.4e-16	!	-
tRNA5	-	Glyma03g37050.3	cm	1	47	46	1	-	3'	3	0.54	0	27.6	5.9e-20	!	-
tRNA5	-	Glyma03g37050.4	cm	1	47	46	1	-	3'	3	0.54	0	27.6	6.1e-20	!	-
tRNA5	-	Glyma03g37130.1	cm	46	64	101	83	-	no	1	0.63	0	7.9	1.2e-13	!	-
5S_rRNA	RF00001	Glyma03g38270.2	cm	76	103	1140	1167	+	no	1	0.46	0	7.4	2.3e-13	!	5S ribosomal RNA
5S_rRNA	RF00001	Glyma03g38420.1	cm	22	56	153	116	-	no	1	0.42	0	6.6	2.8e-13	!	5S ribosomal RNA
5S_rRNA	RF00001	Glyma03g38420.2	cm	22	56	136	99	-	no	1	0.42	0	6.6	3.2e-13	!	5S ribosomal RNA
tRNA5	-	Glyma03g38520.1	cm	1	72	467	393	-	no	1	0.45	0	9.7	2.6e-14	!	-
tRNA5	-	Glyma03g39370.1	cm	43	64	1145	1166	+	no	1	0.32	0	7.8	8.6e-14	!	-
Cobalamin	RF00174	Glyma03g39390.2	cm	1	191	828	748	-	no	1	0.65	0	5.7	5.3e-14	!	Cobalamin riboswitch
Cobalamin	RF00174	Glyma03g39390.1	cm	1	191	828	748	-	no	1	0.65	0	5.7	7e-14	!	Cobalamin riboswitch
tRNA5	-	Glyma03g39720.1	cm	1	72	6155	6227	+	no	1	0.27	0.1	32.2	8e-21	!	-
Cobalamin	RF00174	Glyma03g40000.1	cm	1	191	918	996	+	no	1	0.46	0	5.7	9.6e-14	!	Cobalamin riboswitch
Cobalamin	RF00174	Glyma03g40352.2	cm	1	191	460	530	+	no	1	0.48	0	8.5	9e-15	!	Cobalamin riboswitch
Cobalamin	RF00174	Glyma03g40352.1	cm	1	191	460	530	+	no	1	0.48	0	8.5	8.9e-15	!	Cobalamin riboswitch
tRNA5	-	Glyma03g40740.1	cm	1	20	985	1006	+	3'	3	0.55	0	5.8	3.1e-13	!	-
tRNA5	-	Glyma03g41350.1	cm	50	62	60	72	+	no	1	0.54	0	7.2	5.2e-13	!	-
tRNA5	-	Glyma03g42000.1	cm	22	72	1	51	+	5'	2	0.61	0	34.8	7e-22	!	-
5S_rRNA	RF00001	Glyma03g42190.2	cm	1	119	743	844	+	no	1	0.57	0	13.1	1e-14	!	5S ribosomal RNA
5S_rRNA	RF00001	Glyma03g42350.3	cm	1	119	1754	1637	-	no	1	0.42	0	8.7	1.9e-13	!	5S ribosomal RNA
5S_rRNA	RF00001	Glyma03g42350.5	cm	1	119	1570	1453	-	no	1	0.42	0	8.7	1.9e-13	!	5S ribosomal RNA
5S_rRNA	RF00001	Glyma03g42350.1	cm	1	119	1715	1598	-	no	1	0.42	0	8.7	1.9e-13	!	5S ribosomal RNA
5S_rRNA	RF00001	Glyma03g42350.4	cm	1	119	1819	1702	-	no	1	0.42	0	8.7	2.1e-13	!	5S ribosomal RNA
5S_rRNA	RF00001	Glyma20g00301.1	cm	1	119	1221	1299	+	no	1	0.38	0	11.6	1.9e-14	!	5S ribosomal RNA
Cobalamin	RF00174	Glyma20g00960.3	cm	1	66	124	26	-	3'	3	0.34	0	2.8	4.6e-13	!	Cobalamin riboswitch
Cobalamin	RF00174	Glyma20g02360.1	cm	1	191	923	991	+	no	1	0.43	0	6.2	5.5e-14	!	Cobalamin riboswitch
5S_rRNA	RF00001	Glyma20g02820.2	cm	76	102	63	37	-	no	1	0.48	0	6.4	9e-13	!	5S ribosomal RNA
Cobalamin	RF00174	Glyma20g02960.1	cm	1	161	341	510	+	3'	3	0.49	0	7.1	9.1e-15	!	Cobalamin riboswitch
tRNA5	-	Glyma20g02970.3	cm	1	72	669	621	-	no	1	0.39	0	15.3	6.4e-16	!	-
tRNA5	-	Glyma20g02970.2	cm	1	72	778	730	-	no	1	0.39	0	15.3	6.7e-16	!	-
tRNA5	-	Glyma20g04240.2	cm	1	72	692	746	+	no	1	0.6	0	14.3	1.1e-15	!	-
Cobalamin	RF00174	Glyma20g05430.2	cm	110	135	235	212	-	no	1	0.67	0	6.1	2e-14	!	Cobalamin riboswitch
tRNA5	-	Glyma20g06075.1	cm	47	72	49	74	+	5'	2	0.5	0	4.5	2e-13	!	-
tRNA5	-	Glyma20g08070.1	cm	1	72	1695	1612	-	no	1	0.37	0.2	7.3	1.8e-13	!	-
tRNA5	-	Glyma20g08750.1	cm	1	72	242	315	+	no	1	0.46	0	50.3	1.5e-27	!	-
tRNA5	-	Glyma20g10986.1	cm	1	72	1203	1266	+	no	1	0.48	0	11.1	2.1e-14	!	-
Cobalamin	RF00174	Glyma20g13240.3	cm	1	73	100	26	-	3'	3	0.43	0	3	6.7e-13	!	Cobalamin riboswitch
Cobalamin	RF00174	Glyma20g13240.2	cm	1	73	100	26	-	3'	3	0.43	0	3	6.7e-13	!	Cobalamin riboswitch
Cobalamin	RF00174	Glyma20g13240.1	cm	1	73	100	26	-	3'	3	0.43	0	3	7.1e-13	!	Cobalamin riboswitch
5S_rRNA	RF00001	Glyma20g17995.1	cm	24	56	442	409	-	no	1	0.32	0	6.4	2.7e-13	!	5S ribosomal RNA
5S_rRNA	RF00001	Glyma20g18000.1	cm	24	56	347	314	-	no	1	0.32	0	6.4	1.9e-13	!	5S ribosomal RNA
5S_rRNA	RF00001	Glyma20g18724.1	cm	26	51	866	891	+	no	1	0.69	0	6.7	3.3e-13	!	5S ribosomal RNA
tRNA5	-	Glyma20g19980.1	cm	1	72	1770	1714	-	no	1	0.4	0	15.7	5.2e-16	!	-
tRNA5	-	Glyma20g21726.1	cm	1	72	258	297	+	no	1	0.45	0	12.9	1e-15	!	-
Cobalamin	RF00174	Glyma20g21780.3	cm	1	62	97	29	-	3'	3	0.35	0.2	0.5	3.5e-12	!	Cobalamin riboswitch
Cobalamin	RF00174	Glyma20g21780.2	cm	1	62	128	60	-	3'	3	0.35	0.2	0.5	3.5e-12	!	Cobalamin riboswitch
Cobalamin	RF00174	Glyma20g23280.1	cm	1	57	68	9	-	3'	3	0.33	0	4.5	2.9e-13	!	Cobalamin riboswitch
Cobalamin	RF00174	Glyma20g23280.2	cm	1	57	68	9	-	3'	3	0.33	0	4.5	2.3e-13	!	Cobalamin riboswitch
5S_rRNA	RF00001	Glyma20g24460.2	cm	25	56	1052	1021	-	no	1	0.53	0	6.9	3.3e-13	!	5S ribosomal RNA
5S_rRNA	RF00001	Glyma20g24460.1	cm	25	56	1114	1083	-	no	1	0.53	0	6.9	3.4e-13	!	5S ribosomal RNA
tRNA5	-	Glyma20g25010.1	cm	1	72	1083	1031	-	no	1	0.58	0	13	2.3e-15	!	-
tRNA5	-	Glyma20g25010.2	cm	1	72	1414	1362	-	no	1	0.58	0	13	2.8e-15	!	-
tRNA5	-	Glyma20g25370.1	cm	49	63	259	273	+	no	1	0.47	0	7.7	6.7e-14	!	-
5S_rRNA	RF00001	Glyma20g26890.2	cm	1	119	1299	1222	-	no	1	0.32	0	8	1.9e-13	!	5S ribosomal RNA
tRNA5	-	Glyma20g27093.1	cm	1	72	891	820	-	no	1	0.56	0	68	8.5e-33	!	-
Cobalamin	RF00174	Glyma20g27720.1	cm	1	63	80	1	-	3'	3	0.36	0	3.9	4.1e-13	!	Cobalamin riboswitch
tRNA5	-	Glyma20g29030.2	cm	1	72	1504	1572	+	no	1	0.58	0	13.1	2.8e-15	!	-
Cobalamin	RF00174	Glyma20g29111.1	cm	53	67	927	941	+	no	1	0.47	0	4.2	1.6e-13	!	Cobalamin riboswitch
Cobalamin	RF00174	Glyma20g29460.2	cm	1	191	1168	1303	+	no	1	0.49	0	8.5	1.1e-14	!	Cobalamin riboswitch
Cobalamin	RF00174	Glyma20g29460.3	cm	1	191	2229	2364	+	no	1	0.49	0	8.5	1.7e-14	!	Cobalamin riboswitch
Cobalamin	RF00174	Glyma20g29460.1	cm	1	191	946	1081	+	no	1	0.49	0	8.5	9e-15	!	Cobalamin riboswitch
Cobalamin	RF00174	Glyma20g30130.1	cm	1	191	2105	2215	+	no	1	0.48	0	7.3	5.4e-14	!	Cobalamin riboswitch
tRNA5	-	Glyma20g30190.5	cm	1	72	1735	1794	+	no	1	0.23	0.2	12.4	4.5e-15	!	-
tRNA5	-	Glyma20g30190.6	cm	1	72	1594	1653	+	no	1	0.23	0.2	12.4	4.2e-15	!	-
tRNA5	-	Glyma20g30190.7	cm	1	72	1463	1522	+	no	1	0.23	0.2	12.4	3.9e-15	!	-
tRNA5	-	Glyma20g30190.8	cm	1	72	2143	2202	+	no	1	0.23	0.2	12.4	5.6e-15	!	-
tRNA5	-	Glyma20g30190.3	cm	1	72	1060	1119	+	no	1	0.23	0.2	12.4	2.8e-15	!	-
tRNA5	-	Glyma20g30190.4	cm	1	72	1604	1663	+	no	1	0.23	0.2	12.4	4.2e-15	!	-
tRNA5	-	Glyma20g30190.2	cm	1	72	1201	1260	+	no	1	0.23	0.2	12.4	3.2e-15	!	-
5S_rRNA	RF00001	Glyma20g30450.1	cm	1	119	1183	1251	+	no	1	0.43	0	9.5	7.5e-14	!	5S ribosomal RNA
tRNA5	-	Glyma20g30760.6	cm	1	72	2945	3027	+	no	1	0.49	0	10.4	4e-14	!	-
tRNA5	-	Glyma20g30760.5	cm	1	72	2939	3021	+	no	1	0.49	0	10.4	4e-14	!	-
tRNA5	-	Glyma20g30760.4	cm	1	72	2506	2588	+	no	1	0.49	0	10.4	3.6e-14	!	-
tRNA5	-	Glyma20g30760.2	cm	1	72	1277	1359	+	no	1	0.49	0	10.4	1.8e-14	!	-
tRNA5	-	Glyma20g30760.3	cm	1	72	3720	3802	+	no	1	0.49	0	10.4	4.8e-14	!	-
Cobalamin	RF00174	Glyma20g31440.1	cm	1	66	136	36	-	3'	3	0.37	0	2	1.1e-12	!	Cobalamin riboswitch
Cobalamin	RF00174	Glyma20g31641.1	cm	1	191	210	81	-	no	1	0.49	1.3	7.2	2.4e-14	!	Cobalamin riboswitch
Cobalamin	RF00174	Glyma20g31641.2	cm	1	191	210	81	-	no	1	0.49	1.3	7.2	1.6e-14	!	Cobalamin riboswitch
tRNA5	-	Glyma20g31750.3	cm	1	72	759	688	-	no	1	0.39	0	10.3	1.8e-14	!	-
5S_rRNA	RF00001	Glyma20g32340.1	cm	1	119	379	297	-	no	1	0.47	0	11.8	2.7e-14	!	5S ribosomal RNA
tRNA5	-	Glyma20g32960.2	cm	53	72	52	71	+	5'	2	0.35	0	8.3	3.4e-13	!	-
tRNA5	-	Glyma20g33320.1	cm	1	72	902	956	+	no	1	0.36	0	10	1.6e-14	!	-
5S_rRNA	RF00001	Glyma20g33531.1	cm	25	55	582	612	+	no	1	0.29	0	11.1	7.3e-14	!	5S ribosomal RNA
Cobalamin	RF00174	Glyma20g33850.2	cm	1	61	117	36	-	3'	3	0.46	1.6	0.1	1.8e-12	!	Cobalamin riboswitch
5S_rRNA	RF00001	Glyma20g33970.2	cm	1	119	932	822	-	no	1	0.44	0	14	1.2e-14	!	5S ribosomal RNA
tRNA5	-	Glyma20g35880.1	cm	1	28	28	1	-	3'	3	0.36	0	10.4	1.3e-14	!	-
tRNA5	-	Glyma20g36420.1	cm	1	72	462	393	-	no	1	0.51	0	11.5	3e-15	!	-
5S_rRNA	RF00001	Glyma20g36660.1	cm	1	119	422	338	-	no	1	0.71	0.5	14.7	2e-15	!	5S ribosomal RNA
tRNA5	-	Glyma20g36870.1	cm	48	64	1001	1017	+	no	1	0.47	0	7.6	2.8e-13	!	-
Cobalamin	RF00174	Glyma20g36970.2	cm	139	191	139	191	+	5'	2	0.43	0	3.8	7.3e-13	!	Cobalamin riboswitch
Cobalamin	RF00174	Glyma20g36980.5	cm	1	191	636	717	+	no	1	0.43	0	5	1.5e-13	!	Cobalamin riboswitch
Cobalamin	RF00174	Glyma20g36980.3	cm	1	191	572	653	+	no	1	0.43	0	5	1.5e-13	!	Cobalamin riboswitch
Cobalamin	RF00174	Glyma20g36980.2	cm	1	191	572	653	+	no	1	0.43	0	5	1.5e-13	!	Cobalamin riboswitch
Cobalamin	RF00174	Glyma20g36980.4	cm	1	191	636	717	+	no	1	0.43	0	5	1.6e-13	!	Cobalamin riboswitch
5S_rRNA	RF00001	Glyma20g37440.1	cm	1	119	663	766	+	no	1	0.51	0	10.3	5.4e-14	!	5S ribosomal RNA
5S_rRNA	RF00001	Glyma20g38620.2	cm	1	119	1108	1024	-	no	1	0.44	0	15.8	3.9e-15	!	5S ribosomal RNA
5S_rRNA	RF00001	Glyma20g38620.3	cm	1	119	1014	930	-	no	1	0.44	0	15.8	3.6e-15	!	5S ribosomal RNA
Cobalamin	RF00174	Glyma20g38645.1	cm	1	63	355	411	+	3'	3	0.37	0	3.1	9.7e-14	!	Cobalamin riboswitch
Cobalamin	RF00174	Glyma20g38655.1	cm	1	59	355	407	+	3'	3	0.36	0	3	1e-13	!	Cobalamin riboswitch
Cobalamin	RF00174	Glyma20g38740.1	cm	1	69	2570	2637	+	3'	3	0.31	0.8	0.4	3.7e-12	!	Cobalamin riboswitch
5S_rRNA	RF00001	Glyma20g39040.1	cm	71	104	1100	1067	-	no	1	0.38	0	9.1	9.7e-14	!	5S ribosomal RNA
5S_rRNA	RF00001	Glyma20g39040.2	cm	71	104	1001	968	-	no	1	0.38	0	9.1	9.2e-14	!	5S ribosomal RNA
5S_rRNA	RF00001	Glyma09g00243.1	cm	76	101	208	183	-	no	1	0.5	0	8.1	2.5e-13	!	5S ribosomal RNA
5S_rRNA	RF00001	Glyma09g00670.1	cm	1	119	1487	1358	-	no	1	0.43	0	11.5	2.5e-14	!	5S ribosomal RNA
tRNA5	-	Glyma09g01460.2	cm	50	62	361	349	-	no	1	0.54	0	7.2	5.4e-14	!	-
5S_rRNA	RF00001	Glyma09g01830.1	cm	69	106	788	824	+	no	1	0.41	0	7	8e-13	!	5S ribosomal RNA
Cobalamin	RF00174	Glyma09g02120.1	cm	1	191	448	337	-	no	1	0.53	0	7.8	1.8e-14	!	Cobalamin riboswitch
tRNA5	-	Glyma09g02420.1	cm	10	24	3680	3666	-	no	1	0.4	0	7	5.1e-13	!	-
tRNA5	-	Glyma09g02510.1	cm	1	72	789	717	-	no	1	0.41	0	11.5	6.5e-15	!	-
tRNA5	-	Glyma09g03600.1	cm	50	62	2382	2394	+	no	1	0.54	0	7.2	3.3e-13	!	-
tRNA5	-	Glyma09g04394.2	cm	10	24	1682	1668	-	no	1	0.6	0	7.3	2.8e-13	!	-
tRNA5	-	Glyma09g04394.1	cm	10	24	1871	1857	-	no	1	0.6	0	7.3	3e-13	!	-
Cobalamin	RF00174	Glyma09g04407.1	cm	137	191	81	135	+	5'	2	0.53	0	4.2	2.5e-14	!	Cobalamin riboswitch
5S_rRNA	RF00001	Glyma09g04550.1	cm	1	30	1225	1254	+	3'	3	0.43	0	4.6	9.5e-13	!	5S ribosomal RNA
Cobalamin	RF00174	Glyma09g05070.1	cm	83	162	358	245	-	no	1	0.49	0	7.9	1e-14	!	Cobalamin riboswitch
5S_rRNA	RF00001	Glyma09g05630.1	cm	79	98	1090	1071	-	no	1	0.55	0	6.1	1.1e-12	!	5S ribosomal RNA
tRNA5	-	Glyma09g05830.1	cm	1	72	2162	2094	-	no	1	0.45	0	8	1.9e-13	!	-
Cobalamin	RF00174	Glyma09g06310.1	cm	1	64	96	11	-	3'	3	0.31	6.5	-4.7	9e-11	!	Cobalamin riboswitch
tRNA5	-	Glyma09g07281.1	cm	1	72	661	586	-	no	1	0.51	0	12.9	2e-15	!	-
Cobalamin	RF00174	Glyma09g07520.2	cm	1	65	127	22	-	3'	3	0.41	1	2.3	9.9e-13	!	Cobalamin riboswitch
Cobalamin	RF00174	Glyma09g07520.3	cm	1	65	127	22	-	3'	3	0.41	1	2.3	9.8e-13	!	Cobalamin riboswitch
Cobalamin	RF00174	Glyma09g12020.2	cm	1	191	383	308	-	no	1	0.38	0	10.7	1.7e-15	!	Cobalamin riboswitch
Cobalamin	RF00174	Glyma09g12198.1	cm	1	172	99	46	-	3'	3	0.39	0	3.4	2.6e-13	!	Cobalamin riboswitch
Cobalamin	RF00174	Glyma09g12320.4	cm	110	135	1947	1922	-	no	1	0.46	0	6.3	7.6e-14	!	Cobalamin riboswitch
Cobalamin	RF00174	Glyma09g13170.1	cm	1	61	123	27	-	3'	3	0.44	0	1.6	1.4e-12	!	Cobalamin riboswitch
5S_rRNA	RF00001	Glyma09g15380.1	cm	1	106	1291	1396	+	3'	3	0.32	0	5.3	7e-13	!	5S ribosomal RNA
tRNA5	-	Glyma09g15600.2	cm	45	64	2330	2349	+	no	1	0.5	0	8.5	1.3e-13	!	-
tRNA5	-	Glyma09g15600.1	cm	45	64	2357	2376	+	no	1	0.5	0	8.5	1.3e-13	!	-
tRNA5	-	Glyma09g15760.1	cm	49	63	85	71	-	no	1	0.67	0	7.2	6.6e-14	!	-
Cobalamin	RF00174	Glyma09g15820.3	cm	1	191	212	277	+	no	1	0.48	0	6.1	3.3e-14	!	Cobalamin riboswitch
Cobalamin	RF00174	Glyma09g15820.4	cm	1	191	216	281	+	no	1	0.48	0	6.1	3.2e-14	!	Cobalamin riboswitch
Cobalamin	RF00174	Glyma09g17060.1	cm	1	191	1748	1841	+	no	1	0.39	0.1	6.9	3.9e-14	!	Cobalamin riboswitch
tRNA5	-	Glyma09g18450.2	cm	1	21	63	43	-	3'	3	0.52	0	8.2	7.4e-14	!	-
Cobalamin	RF00174	Glyma09g24650.1	cm	1	60	2403	2457	+	3'	3	0.38	0	5.3	1.2e-13	!	Cobalamin riboswitch
Cobalamin	RF00174	Glyma09g24890.1	cm	1	62	93	1	-	3'	3	0.48	0	4.3	1.5e-13	!	Cobalamin riboswitch
Cobalamin	RF00174	Glyma09g26650.2	cm	1	191	895	735	-	no	1	0.7	5.9	3.2	5.1e-13	!	Cobalamin riboswitch
Cobalamin	RF00174	Glyma09g26691.1	cm	153	191	443	405	-	5'	2	0.49	0	4.8	3.1e-14	!	Cobalamin riboswitch
tRNA5	-	Glyma09g28920.1	cm	1	34	36	1	-	3'	3	0.42	0	7.4	2e-13	!	-
5S_rRNA	RF00001	Glyma09g29940.1	cm	1	119	1448	1343	-	no	1	0.39	0	15.3	2e-15	!	5S ribosomal RNA
Cobalamin	RF00174	Glyma09g30050.3	cm	1	68	78	1	-	3'	3	0.49	0	3.1	4.1e-13	!	Cobalamin riboswitch
Cobalamin	RF00174	Glyma09g30061.1	cm	1	63	880	954	+	3'	3	0.36	0.8	3.7	1.5e-13	!	Cobalamin riboswitch
tRNA5	-	Glyma09g30180.1	cm	1	72	20	92	+	no	1	0.55	0	45.4	7.5e-27	!	-
tRNA5	-	Glyma09g30230.2	cm	1	72	454	536	+	no	1	0.71	0.1	11.9	1.1e-14	!	-
tRNA5	-	Glyma09g30930.1	cm	1	72	742	681	-	no	1	0.53	0	10.9	1.7e-14	!	-
tRNA5	-	Glyma09g31250.1	cm	46	64	1014	1032	+	no	1	0.42	0	7.8	8.4e-14	!	-
tRNA5	-	Glyma09g31610.1	cm	48	64	1051	1067	+	no	1	0.65	0	11.4	1.5e-14	!	-
5S_rRNA	RF00001	Glyma09g32430.2	cm	1	119	1237	1125	-	no	1	0.48	0	11.1	3.6e-14	!	5S ribosomal RNA
5S_rRNA	RF00001	Glyma09g32430.1	cm	1	119	1237	1125	-	no	1	0.48	0	11.1	4.3e-14	!	5S ribosomal RNA
5S_rRNA	RF00001	Glyma09g32450.1	cm	25	53	1063	1034	-	no	1	0.3	0	11.4	3e-14	!	5S ribosomal RNA
tRNA5	-	Glyma09g33290.1	cm	1	72	1194	1249	+	no	1	0.48	0	12.3	6.7e-15	!	-
5S_rRNA	RF00001	Glyma09g33390.1	cm	1	119	548	663	+	no	1	0.55	0	14.9	2e-15	!	5S ribosomal RNA
5S_rRNA	RF00001	Glyma09g34080.1	cm	74	103	1074	1045	-	no	1	0.33	0	6	5.2e-13	!	5S ribosomal RNA
tRNA5	-	Glyma09g34285.1	cm	50	62	384	372	-	no	1	0.38	0	6.9	2.5e-13	!	-
Cobalamin	RF00174	Glyma09g34670.2	cm	1	62	61	2	-	3'	3	0.47	0	2.9	8.1e-13	!	Cobalamin riboswitch
Cobalamin	RF00174	Glyma09g34940.6	cm	1	167	159	73	-	3'	3	0.46	0	5.7	1.1e-13	!	Cobalamin riboswitch
Cobalamin	RF00174	Glyma09g34940.5	cm	1	167	159	73	-	3'	3	0.46	0	5.7	1.1e-13	!	Cobalamin riboswitch
Cobalamin	RF00174	Glyma09g34940.4	cm	1	167	159	73	-	3'	3	0.46	0	5.7	1.1e-13	!	Cobalamin riboswitch
5S_rRNA	RF00001	Glyma09g35061.1	cm	74	103	1895	1923	+	no	1	0.48	0	8.3	2.3e-13	!	5S ribosomal RNA
5S_rRNA	RF00001	Glyma09g35061.2	cm	74	103	2170	2198	+	no	1	0.48	0	8.3	2.5e-13	!	5S ribosomal RNA
Cobalamin	RF00174	Glyma09g36250.4	cm	91	153	211	272	+	no	1	0.47	0	5.2	8e-14	!	Cobalamin riboswitch
Cobalamin	RF00174	Glyma09g36250.3	cm	91	153	351	412	+	no	1	0.47	0	5.2	8.7e-14	!	Cobalamin riboswitch
Cobalamin	RF00174	Glyma09g36510.1	cm	110	135	1909	1884	-	no	1	0.54	0	4.9	2.4e-13	!	Cobalamin riboswitch
Cobalamin	RF00174	Glyma09g36760.2	cm	122	191	35	103	+	5'	2	0.59	0	6.4	3.4e-14	!	Cobalamin riboswitch
Cobalamin	RF00174	Glyma09g36760.3	cm	122	191	35	103	+	5'	2	0.59	0	6.4	3.1e-14	!	Cobalamin riboswitch
Cobalamin	RF00174	Glyma09g37820.2	cm	88	160	975	903	-	no	1	0.6	0	10.2	2.3e-15	!	Cobalamin riboswitch
Cobalamin	RF00174	Glyma09g38291.2	cm	52	80	326	363	+	no	1	0.76	0	5.1	1.1e-13	!	Cobalamin riboswitch
Cobalamin	RF00174	Glyma09g38291.3	cm	52	80	326	363	+	no	1	0.76	0	5.1	1.1e-13	!	Cobalamin riboswitch
Cobalamin	RF00174	Glyma09g38291.1	cm	52	80	326	363	+	no	1	0.76	0	5.1	9.3e-14	!	Cobalamin riboswitch
tRNA5	-	Glyma09g39233.1	cm	43	64	716	737	+	no	1	0.55	0	8.7	8.2e-14	!	-
tRNA5	-	Glyma09g39361.2	cm	51	61	1207	1217	+	no	1	0.55	0	7.8	1.9e-13	!	-
tRNA5	-	Glyma09g39361.1	cm	51	61	1290	1300	+	no	1	0.55	0	7.8	2e-13	!	-
Cobalamin	RF00174	Glyma09g39551.1	cm	1	61	91	3	-	3'	3	0.35	2.1	-2	6e-11	!	Cobalamin riboswitch
tRNA5	-	Glyma09g39960.1	cm	1	72	1566	1635	+	no	1	0.39	0	16.9	2.1e-16	!	-
Cobalamin	RF00174	Glyma09g40030.2	cm	1	57	75	19	-	3'	3	0.47	0	4.4	6.6e-14	!	Cobalamin riboswitch
tRNA5	-	Glyma09g40191.1	cm	1	72	821	885	+	no	1	0.46	0	16.7	2.8e-16	!	-
tRNA5	-	Glyma09g40470.2	cm	1	22	33	11	-	3'	3	0.43	0	4.5	2.6e-12	!	-
Cobalamin	RF00174	Glyma10g03170.1	cm	1	84	159	38	-	3'	3	0.57	0	6.6	4.6e-14	!	Cobalamin riboswitch
Cobalamin	RF00174	Glyma10g03590.1	cm	1	46	109	65	-	3'	3	0.49	0	2.4	6.2e-13	!	Cobalamin riboswitch
Cobalamin	RF00174	Glyma10g03631.7	cm	1	59	58	1	-	3'	3	0.47	0	6.1	3e-14	!	Cobalamin riboswitch
Cobalamin	RF00174	Glyma10g03631.8	cm	1	59	58	1	-	3'	3	0.47	0	6.1	2.9e-14	!	Cobalamin riboswitch
Cobalamin	RF00174	Glyma10g03631.9	cm	1	59	58	1	-	3'	3	0.47	0	6.1	2.7e-14	!	Cobalamin riboswitch
Cobalamin	RF00174	Glyma10g03631.6	cm	1	59	58	1	-	3'	3	0.47	0	6.1	3.1e-14	!	Cobalamin riboswitch
Cobalamin	RF00174	Glyma10g03631.4	cm	1	59	58	1	-	3'	3	0.47	0	6.1	3.1e-14	!	Cobalamin riboswitch
Cobalamin	RF00174	Glyma10g03631.5	cm	1	59	58	1	-	3'	3	0.47	0	6.1	2.9e-14	!	Cobalamin riboswitch
Cobalamin	RF00174	Glyma10g03631.1	cm	1	59	58	1	-	3'	3	0.47	0	6.1	3.2e-14	!	Cobalamin riboswitch
Cobalamin	RF00174	Glyma10g03631.2	cm	1	59	58	1	-	3'	3	0.47	0	6.1	3e-14	!	Cobalamin riboswitch
Cobalamin	RF00174	Glyma10g03631.3	cm	1	59	58	1	-	3'	3	0.47	0	6.1	3e-14	!	Cobalamin riboswitch
5S_rRNA	RF00001	Glyma10g03840.1	cm	67	108	3725	3760	+	no	1	0.39	0	7.6	5e-13	!	5S ribosomal RNA
tRNA5	-	Glyma10g04620.1	cm	1	72	529	583	+	no	1	0.51	0	9.3	8.6e-14	!	-
5S_rRNA	RF00001	Glyma10g04650.1	cm	1	119	1283	1304	+	no	1	0.41	0	8.1	1.5e-13	!	5S ribosomal RNA
tRNA5	-	Glyma10g04960.3	cm	5	72	2029	1969	-	5'	2	0.28	0	9.9	3e-14	!	-
tRNA5	-	Glyma10g05750.2	cm	1	72	215	142	-	no	1	0.55	0	10.1	1.6e-14	!	-
tRNA5	-	Glyma10g05750.1	cm	1	72	350	277	-	no	1	0.55	0	10.1	1.8e-14	!	-
tRNA5	-	Glyma10g05750.3	cm	1	72	350	277	-	no	1	0.55	0	10.1	1.8e-14	!	-
tRNA5	-	Glyma10g05800.1	cm	1	72	109	179	+	no	1	0.46	0	11.6	6.8e-15	!	-
Cobalamin	RF00174	Glyma10g07005.1	cm	85	191	70	157	+	5'	2	0.6	0	5.4	1.3e-14	!	Cobalamin riboswitch
Cobalamin	RF00174	Glyma10g07820.1	cm	1	74	186	74	-	3'	3	0.45	0	5.6	7.6e-14	!	Cobalamin riboswitch
tRNA5	-	Glyma10g07885.1	cm	31	72	6	47	+	5'	2	0.48	0	7.8	2.6e-13	!	-
tRNA5	-	Glyma10g07990.1	cm	49	63	72	58	-	no	1	0.2	0	7.1	2.1e-13	!	-
Cobalamin	RF00174	Glyma10g08280.1	cm	1	76	110	40	-	3'	3	0.41	0	6.6	2.2e-14	!	Cobalamin riboswitch
tRNA5	-	Glyma10g08480.1	cm	1	72	846	798	-	no	1	0.49	0	9.3	9.2e-14	!	-
Cobalamin	RF00174	Glyma10g11031.1	cm	1	35	43	9	-	3'	3	0.43	0	-2	6.8e-12	!	Cobalamin riboswitch
tRNA5	-	Glyma10g11580.1	cm	1	72	171	102	-	no	1	0.4	0.4	16.5	1.8e-16	!	-
Cobalamin	RF00174	Glyma10g14885.1	cm	1	191	226	307	+	no	1	0.41	0	5.5	3e-14	!	Cobalamin riboswitch
Cobalamin	RF00174	Glyma10g15480.1	cm	1	191	449	366	-	no	1	0.5	0	5.3	4.2e-14	!	Cobalamin riboswitch
5S_rRNA	RF00001	Glyma10g21950.1	cm	1	119	2097	1979	-	no	1	0.48	0	18.8	4.7e-16	!	5S ribosomal RNA
Cobalamin	RF00174	Glyma10g24391.1	cm	1	63	115	31	-	3'	3	0.41	4	-3	5.7e-11	!	Cobalamin riboswitch
Cobalamin	RF00174	Glyma10g24391.2	cm	1	63	115	31	-	3'	3	0.41	4	-3	5.5e-11	!	Cobalamin riboswitch
tRNA5	-	Glyma10g25630.1	cm	1	72	1669	1613	-	no	1	0.4	0	15.1	7.6e-16	!	-
tRNA5	-	Glyma10g27650.5	cm	1	72	411	342	-	no	1	0.39	0	10	2.6e-14	!	-
Cobalamin	RF00174	Glyma10g27850.1	cm	1	191	248	171	-	no	1	0.58	0	11.2	1.8e-15	!	Cobalamin riboswitch
tRNA5	-	Glyma10g28423.1	cm	1	72	2609	2674	+	no	1	0.36	0	12.8	5.5e-15	!	-
tRNA5	-	Glyma10g29080.1	cm	1	72	120	49	-	no	1	0.44	0	41.3	3.6e-24	!	-
Cobalamin	RF00174	Glyma10g29190.1	cm	153	191	82	120	+	5'	2	0.67	0	2.8	2.3e-13	!	Cobalamin riboswitch
Cobalamin	RF00174	Glyma10g29190.3	cm	153	191	82	120	+	5'	2	0.67	0	2.8	2.2e-13	!	Cobalamin riboswitch
Cobalamin	RF00174	Glyma10g29190.2	cm	153	191	67	105	+	5'	2	0.67	0	2.8	2.2e-13	!	Cobalamin riboswitch
5S_rRNA	RF00001	Glyma10g29330.1	cm	1	119	2933	2996	+	no	1	0.48	0	6.7	8e-13	!	5S ribosomal RNA
Cobalamin	RF00174	Glyma10g29770.2	cm	1	191	1060	973	-	no	1	0.4	0	8.3	1.3e-14	!	Cobalamin riboswitch
5S_rRNA	RF00001	Glyma10g30280.1	cm	1	119	427	298	-	no	1	0.7	1.3	9.1	5.8e-14	!	5S ribosomal RNA
Cobalamin	RF00174	Glyma10g30300.1	cm	1	64	2143	2210	+	3'	3	0.32	0	4.3	2.2e-13	!	Cobalamin riboswitch
tRNA5	-	Glyma10g31141.1	cm	1	72	215	267	+	no	1	0.57	0	8.5	2.1e-14	!	-
5S_rRNA	RF00001	Glyma10g31320.1	cm	32	45	293	280	-	no	1	0.43	0	7.8	1.8e-13	!	5S ribosomal RNA
tRNA5	-	Glyma10g32090.1	cm	1	72	878	944	+	no	1	0.45	0	10.4	2.9e-14	!	-
5S_rRNA	RF00001	Glyma10g32380.1	cm	1	119	1278	1192	-	no	1	0.41	0	8.8	1.2e-13	!	5S ribosomal RNA
tRNA5	-	Glyma10g33260.1	cm	1	42	57	19	-	3'	3	0.38	0	4.9	4.9e-13	!	-
5S_rRNA	RF00001	Glyma10g33310.1	cm	76	101	375	350	-	no	1	0.46	0	6.3	8.1e-13	!	5S ribosomal RNA
5S_rRNA	RF00001	Glyma10g33630.3	cm	1	119	1051	922	-	no	1	0.42	0	14.7	8.5e-15	!	5S ribosomal RNA
5S_rRNA	RF00001	Glyma10g33630.2	cm	1	119	632	503	-	no	1	0.42	0	14.7	7.7e-15	!	5S ribosomal RNA
tRNA5	-	Glyma10g34150.3	cm	41	72	1762	1731	-	5'	2	0.44	0	13.9	1.4e-15	!	-
Cobalamin	RF00174	Glyma10g34360.1	cm	1	191	587	509	-	no	1	0.67	0	7.9	3.5e-14	!	Cobalamin riboswitch
5S_rRNA	RF00001	Glyma10g34890.2	cm	1	119	967	1040	+	no	1	0.58	0	11.2	2.1e-14	!	5S ribosomal RNA
5S_rRNA	RF00001	Glyma10g35220.1	cm	70	105	341	308	-	no	1	0.44	0	8.8	1.6e-13	!	5S ribosomal RNA
tRNA5	-	Glyma10g35310.3	cm	1	72	912	978	+	no	1	0.4	0	9.5	6.6e-14	!	-
tRNA5	-	Glyma10g35310.2	cm	1	72	1759	1825	+	no	1	0.4	0	9.5	6.7e-14	!	-
tRNA5	-	Glyma10g35310.1	cm	1	72	1759	1825	+	no	1	0.4	0	9.5	8.4e-14	!	-
tRNA5	-	Glyma10g35620.1	cm	1	72	556	626	+	no	1	0.52	0	10.3	1.8e-14	!	-
Cobalamin	RF00174	Glyma10g35950.4	cm	1	191	183	54	-	no	1	0.48	2.6	5.5	6e-14	!	Cobalamin riboswitch
Cobalamin	RF00174	Glyma10g35950.2	cm	1	191	233	104	-	no	1	0.48	2.6	5.5	6.6e-14	!	Cobalamin riboswitch
Cobalamin	RF00174	Glyma10g35950.1	cm	1	191	233	104	-	no	1	0.48	2.6	5.5	6.6e-14	!	Cobalamin riboswitch
Cobalamin	RF00174	Glyma10g35950.3	cm	1	191	183	54	-	no	1	0.48	2.6	5.5	5.2e-14	!	Cobalamin riboswitch
tRNA5	-	Glyma10g37335.2	cm	1	72	1165	1223	+	no	1	0.41	0	13.2	5.1e-15	!	-
tRNA5	-	Glyma10g37335.1	cm	1	72	1111	1169	+	no	1	0.41	0	13.2	5.1e-15	!	-
5S_rRNA	RF00001	Glyma10g38730.1	cm	1	119	155	284	+	no	1	0.44	0	8.9	2e-13	!	5S ribosomal RNA
Cobalamin	RF00174	Glyma10g39800.2	cm	1	62	166	59	-	3'	3	0.45	0	1.5	7.7e-13	!	Cobalamin riboswitch
5S_rRNA	RF00001	Glyma10g40970.2	cm	1	119	1418	1337	-	no	1	0.4	0	10.5	3.7e-14	!	5S ribosomal RNA
[truncated: 1,706 more rows]
