# Supplementary material for: Detailed analysis of putative genes encoding small proteins in legume genomes
Source: Front Plant Sci. 2013 Jun 20;4:208. doi: 10.3389/fpls.2013.00208 (PMC3687714; doi:10.3389/fpls.2013.00208)
Supplement: Table S3 — Venn diagram data. [file DataSheet3.XLSX]

## Sheet: Hoja1
Category	BP_Term	RT	Genes	Count	%	P-Value	Benjamini
Phaseolus vulgaris	Cellular component biogenesis	RT		94	3.5	4.2e-07	8.8e-06
	Localization	RT		253	9.3	9.1e-07	9.6e-06
	Establishment of localization	RT		245	9	2.1e-06	1.5e-05
	Response to stimulus	RT		399	14.7	0.00056	0.0029
	Locomotion	RT		5	0.2	0.013	0.052
	reproduction	RT		102	3.8	0.014	0.048
	Reproductive process	RT		98	3.6	0.021	0.063
	Developmental process	RT		175	6.4	0.085	0.21
Glycine max	Cellular component biogenesis	RT		104	4.3	2.8e-13	5.6e-12
	Localization	RT		250	10.3	3.9e-11	3.9e-10
	Establishment of localization	RT		239	9.9	6.6e-10	4.4e-09
	Response to stimulus	RT		354	14.6	0.0011	0.0053
	Locomotion	RT		5	0.2	0.0082	0.032
	Viral reproduction	RT		3	0.1	0.076	0.23
Medicago truncatula	Cellular component biogenesis	RT		104	4.3	2.8e-13	5.6e-12
	Localization	RT		250	10.3	3.9e-11	3.9e-10
	Establishment of localization	RT		239	9.9	6.6e-10	4.4e-09
	Response to stimulus	RT		354	14.6	0.0011	0.0053
	locomotion	RT		5	0.2	0.0082	0.032
	Viral reproduction	RT		3	0.1	0.076	0.23
